# Supplementary material for: Identification of a Muscle-Invasive Bladder Carcinoma Molecular Subtype of Poor Responders to Neoadjuvant Chemotherapy and High Expression of Targetable Biomarkers
Source: Int J Mol Sci. 2026 Jan 2;27(1):476. doi: 10.3390/ijms27010476 (PMC12787041; doi:10.3390/ijms27010476)
Supplement: Supplementary file 1 [file ijms-27-00476-s001.zip]

Archive with 5 entries (5 files):
- Sup figures.pdf
- Sup Table 1.xls
- Sup Table 2.xls
- Sup Table 3.xls
- Sup tables.pdf
