# Supplementary material for: Identification of a Muscle-Invasive Bladder Carcinoma Molecular Subtype of Poor Responders to Neoadjuvant Chemotherapy and High Expression of Targetable Biomarkers
Source: Int J Mol Sci. 2026 Jan 2;27(1):476. doi: 10.3390/ijms27010476 (PMC12787041; doi:10.3390/ijms27010476)
Supplement: Supplementary file 1 [file ijms-27-00476-s001.zip › Sup Table 1.xls]

## Sheet: Hoja1
Protein id	functional node
O15042	node0_mRNA processing & spliceosome
O43684	node0_mRNA processing & spliceosome
O60313	node0_mRNA processing & spliceosome
O60506	node0_mRNA processing & spliceosome
O60645	node0_mRNA processing & spliceosome
O75369	node0_mRNA processing & spliceosome
O75891	node0_mRNA processing & spliceosome
O76094	node0_mRNA processing & spliceosome
O94992	node0_mRNA processing & spliceosome
O95479	node0_mRNA processing & spliceosome
O95747	node0_mRNA processing & spliceosome
O95749	node0_mRNA processing & spliceosome
P12955	node0_mRNA processing & spliceosome
P13807	node0_mRNA processing & spliceosome
P17612	node0_mRNA processing & spliceosome
P18615	node0_mRNA processing & spliceosome
P18754	node0_mRNA processing & spliceosome
P22314	node0_mRNA processing & spliceosome
P23526	node0_mRNA processing & spliceosome
P27694	node0_mRNA processing & spliceosome
P30876	node0_mRNA processing & spliceosome
P46060	node0_mRNA processing & spliceosome
P48729	node0_mRNA processing & spliceosome
P49585	node0_mRNA processing & spliceosome
P55081	node0_mRNA processing & spliceosome
P57088	node0_mRNA processing & spliceosome
P62312	node0_mRNA processing & spliceosome
P78347	node0_mRNA processing & spliceosome
Q02880	node0_mRNA processing & spliceosome
Q09028	node0_mRNA processing & spliceosome
Q12996	node0_mRNA processing & spliceosome
Q13045	node0_mRNA processing & spliceosome
Q13618	node0_mRNA processing & spliceosome
Q14137	node0_mRNA processing & spliceosome
Q15006	node0_mRNA processing & spliceosome
Q15029	node0_mRNA processing & spliceosome
Q15257	node0_mRNA processing & spliceosome
Q15428	node0_mRNA processing & spliceosome
Q15773	node0_mRNA processing & spliceosome
Q5JRX3	node0_mRNA processing & spliceosome
Q5RKV6	node0_mRNA processing & spliceosome
Q5T4S7	node0_mRNA processing & spliceosome
Q5T6V5	node0_mRNA processing & spliceosome
Q6P2Q9	node0_mRNA processing & spliceosome
Q6PJT7	node0_mRNA processing & spliceosome
Q6UWP7	node0_mRNA processing & spliceosome
Q6UXN9	node0_mRNA processing & spliceosome
Q71SY5	node0_mRNA processing & spliceosome
Q7L2E3	node0_mRNA processing & spliceosome
Q7Z6K5	node0_mRNA processing & spliceosome
Q8IWX8	node0_mRNA processing & spliceosome
Q8IYI6	node0_mRNA processing & spliceosome
Q8N3D4	node0_mRNA processing & spliceosome
Q8WVV9	node0_mRNA processing & spliceosome
Q92769	node0_mRNA processing & spliceosome
Q92922	node0_mRNA processing & spliceosome
Q96A65	node0_mRNA processing & spliceosome
Q96GK7	node0_mRNA processing & spliceosome
Q96GQ5	node0_mRNA processing & spliceosome
Q96KR1	node0_mRNA processing & spliceosome
Q96ST3	node0_mRNA processing & spliceosome
Q96T60	node0_mRNA processing & spliceosome
Q99417	node0_mRNA processing & spliceosome
Q99614	node0_mRNA processing & spliceosome
Q99729	node0_mRNA processing & spliceosome
Q99733	node0_mRNA processing & spliceosome
Q9BRJ6	node0_mRNA processing & spliceosome
Q9BRR6	node0_mRNA processing & spliceosome
Q9BT78	node0_mRNA processing & spliceosome
Q9BTC0	node0_mRNA processing & spliceosome
Q9BVJ7	node0_mRNA processing & spliceosome
Q9BYG4	node0_mRNA processing & spliceosome
Q9H269	node0_mRNA processing & spliceosome
Q9H773	node0_mRNA processing & spliceosome
Q9H832	node0_mRNA processing & spliceosome
Q9NRN7	node0_mRNA processing & spliceosome
Q9NRR5	node0_mRNA processing & spliceosome
Q9NTK5	node0_mRNA processing & spliceosome
Q9NVH1	node0_mRNA processing & spliceosome
Q9NVS2	node0_mRNA processing & spliceosome
Q9NY93	node0_mRNA processing & spliceosome
Q9UK45	node0_mRNA processing & spliceosome
Q9UKD2	node0_mRNA processing & spliceosome
Q9UPT5	node0_mRNA processing & spliceosome
Q9UPT8	node0_mRNA processing & spliceosome
Q9Y2E4	node0_mRNA processing & spliceosome
Q9Y320	node0_mRNA processing & spliceosome
Q9Y4Z0	node0_mRNA processing & spliceosome
O00592	node1_regulation of nucleotide-excision repair, regulation of cell cycle
O15160	node1_regulation of nucleotide-excision repair, regulation of cell cycle
O15198	node1_regulation of nucleotide-excision repair, regulation of cell cycle
O43169	node1_regulation of nucleotide-excision repair, regulation of cell cycle
O60341	node1_regulation of nucleotide-excision repair, regulation of cell cycle
O60547	node1_regulation of nucleotide-excision repair, regulation of cell cycle
O75832	node1_regulation of nucleotide-excision repair, regulation of cell cycle
O75935	node1_regulation of nucleotide-excision repair, regulation of cell cycle
O94966	node1_regulation of nucleotide-excision repair, regulation of cell cycle
O95071	node1_regulation of nucleotide-excision repair, regulation of cell cycle
O95155	node1_regulation of nucleotide-excision repair, regulation of cell cycle
O95297	node1_regulation of nucleotide-excision repair, regulation of cell cycle
O95758	node1_regulation of nucleotide-excision repair, regulation of cell cycle
P11233	node1_regulation of nucleotide-excision repair, regulation of cell cycle
P28906	node1_regulation of nucleotide-excision repair, regulation of cell cycle
P33316	node1_regulation of nucleotide-excision repair, regulation of cell cycle
P39748	node1_regulation of nucleotide-excision repair, regulation of cell cycle
P42166	node1_regulation of nucleotide-excision repair, regulation of cell cycle
P61081	node1_regulation of nucleotide-excision repair, regulation of cell cycle
P61289	node1_regulation of nucleotide-excision repair, regulation of cell cycle
P98175	node1_regulation of nucleotide-excision repair, regulation of cell cycle
Q01658	node1_regulation of nucleotide-excision repair, regulation of cell cycle
Q04206	node1_regulation of nucleotide-excision repair, regulation of cell cycle
Q12802	node1_regulation of nucleotide-excision repair, regulation of cell cycle
Q12824	node1_regulation of nucleotide-excision repair, regulation of cell cycle
Q12873	node1_regulation of nucleotide-excision repair, regulation of cell cycle
Q13443	node1_regulation of nucleotide-excision repair, regulation of cell cycle
Q13464	node1_regulation of nucleotide-excision repair, regulation of cell cycle
Q15334	node1_regulation of nucleotide-excision repair, regulation of cell cycle
Q16186	node1_regulation of nucleotide-excision repair, regulation of cell cycle
Q49A26	node1_regulation of nucleotide-excision repair, regulation of cell cycle
Q5JTH9	node1_regulation of nucleotide-excision repair, regulation of cell cycle
Q5VSL9	node1_regulation of nucleotide-excision repair, regulation of cell cycle
Q6NZY4	node1_regulation of nucleotide-excision repair, regulation of cell cycle
Q6Y7W6	node1_regulation of nucleotide-excision repair, regulation of cell cycle
Q7Z739	node1_regulation of nucleotide-excision repair, regulation of cell cycle
Q86VM9	node1_regulation of nucleotide-excision repair, regulation of cell cycle
Q86Y56	node1_regulation of nucleotide-excision repair, regulation of cell cycle
Q8IVD9	node1_regulation of nucleotide-excision repair, regulation of cell cycle
Q8NBN3	node1_regulation of nucleotide-excision repair, regulation of cell cycle
Q8WUZ0	node1_regulation of nucleotide-excision repair, regulation of cell cycle
Q92615	node1_regulation of nucleotide-excision repair, regulation of cell cycle
Q92785	node1_regulation of nucleotide-excision repair, regulation of cell cycle
Q92925	node1_regulation of nucleotide-excision repair, regulation of cell cycle
Q969G3	node1_regulation of nucleotide-excision repair, regulation of cell cycle
Q96ER9	node1_regulation of nucleotide-excision repair, regulation of cell cycle
Q96FV9	node1_regulation of nucleotide-excision repair, regulation of cell cycle
Q96JH7	node1_regulation of nucleotide-excision repair, regulation of cell cycle
Q9BQG0	node1_regulation of nucleotide-excision repair, regulation of cell cycle
Q9GZT3	node1_regulation of nucleotide-excision repair, regulation of cell cycle
Q9H0C8	node1_regulation of nucleotide-excision repair, regulation of cell cycle
Q9H0L4	node1_regulation of nucleotide-excision repair, regulation of cell cycle
Q9H267	node1_regulation of nucleotide-excision repair, regulation of cell cycle
Q9HCD5	node1_regulation of nucleotide-excision repair, regulation of cell cycle
Q9NRL3	node1_regulation of nucleotide-excision repair, regulation of cell cycle
Q9NVM9	node1_regulation of nucleotide-excision repair, regulation of cell cycle
Q9NX55	node1_regulation of nucleotide-excision repair, regulation of cell cycle
Q9NZN5	node1_regulation of nucleotide-excision repair, regulation of cell cycle
Q9P013	node1_regulation of nucleotide-excision repair, regulation of cell cycle
Q9UKS7	node1_regulation of nucleotide-excision repair, regulation of cell cycle
Q9Y285	node1_regulation of nucleotide-excision repair, regulation of cell cycle
Q9Y3D0	node1_regulation of nucleotide-excision repair, regulation of cell cycle
Q9Y697	node1_regulation of nucleotide-excision repair, regulation of cell cycle
C4AMC7;Q6VEQ5	node2_chromatin organization
O60814;P62807	node2_chromatin organization
O60879	node2_chromatin organization
O75475	node2_chromatin organization
O94901	node2_chromatin organization
P01111	node2_chromatin organization
P04908;Q7L7L0	node2_chromatin organization
P0C0S5;Q71UI9	node2_chromatin organization
P10412	node2_chromatin organization
P16402	node2_chromatin organization
P16403	node2_chromatin organization
P17026	node2_chromatin organization
P46527	node2_chromatin organization
P51153	node2_chromatin organization
P62273	node2_chromatin organization
P62328	node2_chromatin organization
P62805	node2_chromatin organization
P62937	node2_chromatin organization
P62987	node2_chromatin organization
P63313	node2_chromatin organization
P84243	node2_chromatin organization
Q03252	node2_chromatin organization
Q13043	node2_chromatin organization
Q14676	node2_chromatin organization
Q15819	node2_chromatin organization
Q16777;Q6FI13	node2_chromatin organization
Q5TEC6	node2_chromatin organization
Q8IUE6	node2_chromatin organization
Q8IVM0	node2_chromatin organization
Q8N257	node2_chromatin organization
Q8NDC0	node2_chromatin organization
Q92522	node2_chromatin organization
Q92974	node2_chromatin organization
Q96FZ7	node2_chromatin organization
Q96GS4	node2_chromatin organization
Q9H299	node2_chromatin organization
Q9NQX3	node2_chromatin organization
Q9UBV2	node2_chromatin organization
Q9UKY7	node2_chromatin organization
Q9UL18	node2_chromatin organization
Q9UMX0	node2_chromatin organization
Q9Y3E1	node2_chromatin organization
Q9Y3Q8	node2_chromatin organization
Q9Y5U2	node2_chromatin organization
Q9Y608	node2_chromatin organization
A0MZ66	node3_cytoskeleton
O15231	node3_cytoskeleton
O43795	node3_cytoskeleton
O60271	node3_cytoskeleton
O60437	node3_cytoskeleton
O75351	node3_cytoskeleton
O76070	node3_cytoskeleton
O94903	node3_cytoskeleton
O94905	node3_cytoskeleton
O95470	node3_cytoskeleton
P05783	node3_cytoskeleton
P05787	node3_cytoskeleton
P08727	node3_cytoskeleton
P08729	node3_cytoskeleton
P09668	node3_cytoskeleton
P09758	node3_cytoskeleton
P09917	node3_cytoskeleton
P19634	node3_cytoskeleton
P21964	node3_cytoskeleton
P27144	node3_cytoskeleton
P28072	node3_cytoskeleton
P28074	node3_cytoskeleton
P30086	node3_cytoskeleton
P30622	node3_cytoskeleton
P43405	node3_cytoskeleton
P51178	node3_cytoskeleton
P51572	node3_cytoskeleton
P61020	node3_cytoskeleton
P61457	node3_cytoskeleton
P98179	node3_cytoskeleton
Q01082	node3_cytoskeleton
Q03169	node3_cytoskeleton
Q04941	node3_cytoskeleton
Q08380	node3_cytoskeleton
Q12929	node3_cytoskeleton
Q13813	node3_cytoskeleton
Q14011	node3_cytoskeleton
Q14134	node3_cytoskeleton
Q14160	node3_cytoskeleton
Q15785	node3_cytoskeleton
Q15847	node3_cytoskeleton
Q15907	node3_cytoskeleton
Q32MZ4	node3_cytoskeleton
Q53SF7	node3_cytoskeleton
Q562E7	node3_cytoskeleton
Q5T0W9	node3_cytoskeleton
Q5TDH0	node3_cytoskeleton
Q6WKZ4	node3_cytoskeleton
Q7Z434	node3_cytoskeleton
Q86UP2	node3_cytoskeleton
Q8N163	node3_cytoskeleton
Q8N3F8	node3_cytoskeleton
Q8TCD5	node3_cytoskeleton
Q8TF74	node3_cytoskeleton
Q8WWI1	node3_cytoskeleton
Q92599	node3_cytoskeleton
Q92625	node3_cytoskeleton
Q92817	node3_cytoskeleton
Q96NY7	node3_cytoskeleton
Q9BQE5	node3_cytoskeleton
Q9BRP8	node3_cytoskeleton
Q9BUL8	node3_cytoskeleton
Q9C0C2	node3_cytoskeleton
Q9H2C0	node3_cytoskeleton
Q9H8H3	node3_cytoskeleton
Q9H8L6	node3_cytoskeleton
Q9NP66	node3_cytoskeleton
Q9NPH2	node3_cytoskeleton
Q9NR46	node3_cytoskeleton
Q9NUQ6	node3_cytoskeleton
Q9NZD2	node3_cytoskeleton
Q9UHD8	node3_cytoskeleton
Q9UHN6	node3_cytoskeleton
Q9UHQ9	node3_cytoskeleton
Q9UN36	node3_cytoskeleton
Q9UQN3	node3_cytoskeleton
Q9Y5K6	node3_cytoskeleton
A0A075B6I9	node4_adaptive immune response, antigen binding, immunoglobulin
A0A075B6P5;A0A087WW87;P01614;P01615	node4_adaptive immune response, antigen binding, immunoglobulin
A0A075B6R9;A0A0C4DH68	node4_adaptive immune response, antigen binding, immunoglobulin
A0A087WSY6	node4_adaptive immune response, antigen binding, immunoglobulin
A0A0A0MRZ8;P04433	node4_adaptive immune response, antigen binding, immunoglobulin
A0A0A0MS15	node4_adaptive immune response, antigen binding, immunoglobulin
A0A0C4DH25	node4_adaptive immune response, antigen binding, immunoglobulin
A0A0C4DH31	node4_adaptive immune response, antigen binding, immunoglobulin
A0A0C4DH41;P01824;P01825;P06331;P0DP06;P0DP08	node4_adaptive immune response, antigen binding, immunoglobulin
B9A064	node4_adaptive immune response, antigen binding, immunoglobulin
P01009	node4_adaptive immune response, antigen binding, immunoglobulin
P01591	node4_adaptive immune response, antigen binding, immunoglobulin
P01593;P01594	node4_adaptive immune response, antigen binding, immunoglobulin
P01597;P04432	node4_adaptive immune response, antigen binding, immunoglobulin
P01619	node4_adaptive immune response, antigen binding, immunoglobulin
P01700	node4_adaptive immune response, antigen binding, immunoglobulin
P01768;P01772;P0DP02;P0DP03	node4_adaptive immune response, antigen binding, immunoglobulin
P01780	node4_adaptive immune response, antigen binding, immunoglobulin
P01834	node4_adaptive immune response, antigen binding, immunoglobulin
P01857	node4_adaptive immune response, antigen binding, immunoglobulin
P01859	node4_adaptive immune response, antigen binding, immunoglobulin
P01861	node4_adaptive immune response, antigen binding, immunoglobulin
P01876	node4_adaptive immune response, antigen binding, immunoglobulin
P01877	node4_adaptive immune response, antigen binding, immunoglobulin
P02750	node4_adaptive immune response, antigen binding, immunoglobulin
P02763	node4_adaptive immune response, antigen binding, immunoglobulin
P09455	node4_adaptive immune response, antigen binding, immunoglobulin
P0DOY2	node4_adaptive immune response, antigen binding, immunoglobulin
P15848	node4_adaptive immune response, antigen binding, immunoglobulin
P19652	node4_adaptive immune response, antigen binding, immunoglobulin
P23083	node4_adaptive immune response, antigen binding, immunoglobulin
P60468	node4_adaptive immune response, antigen binding, immunoglobulin
P80748	node4_adaptive immune response, antigen binding, immunoglobulin
Q13330	node4_adaptive immune response, antigen binding, immunoglobulin
Q8IY33	node4_adaptive immune response, antigen binding, immunoglobulin
Q96EP5	node4_adaptive immune response, antigen binding, immunoglobulin
O14662	node5_Immune response, defense response
P00488	node5_Immune response, defense response
P00736	node5_Immune response, defense response
P00738	node5_Immune response, defense response
P00748	node5_Immune response, defense response
P00751	node5_Immune response, defense response
P01008	node5_Immune response, defense response
P01019	node5_Immune response, defense response
P01023	node5_Immune response, defense response
P01024	node5_Immune response, defense response
P01042	node5_Immune response, defense response
P02647	node5_Immune response, defense response
P02649	node5_Immune response, defense response
P02652	node5_Immune response, defense response
P02749	node5_Immune response, defense response
P02765	node5_Immune response, defense response
P02766	node5_Immune response, defense response
P02768	node5_Immune response, defense response
P02774	node5_Immune response, defense response
P02787	node5_Immune response, defense response
P02790	node5_Immune response, defense response
P03952	node5_Immune response, defense response
P04196	node5_Immune response, defense response
P04217	node5_Immune response, defense response
P05090	node5_Immune response, defense response
P05155	node5_Immune response, defense response
P06681	node5_Immune response, defense response
P06727	node5_Immune response, defense response
P07357	node5_Immune response, defense response
P07358	node5_Immune response, defense response
P08603	node5_Immune response, defense response
P0C0L4	node5_Immune response, defense response
P0C0L5	node5_Immune response, defense response
P15169	node5_Immune response, defense response
P16298	node5_Immune response, defense response
P17813	node5_Immune response, defense response
P18564	node5_Immune response, defense response
P25311	node5_Immune response, defense response
P29622	node5_Immune response, defense response
P35542	node5_Immune response, defense response
P43652	node5_Immune response, defense response
P49593	node5_Immune response, defense response
P61225	node5_Immune response, defense response
P62942	node5_Immune response, defense response
Q10588	node5_Immune response, defense response
Q14376	node5_Immune response, defense response
Q14624	node5_Immune response, defense response
Q6ZNB6	node5_Immune response, defense response
Q9BXX0	node5_Immune response, defense response
Q9NNX6	node5_Immune response, defense response
Q9NP58	node5_Immune response, defense response
Q9UGM5	node5_Immune response, defense response
O00505	node6_Immune response
O14791	node6_Immune response
O15427	node6_Immune response
O75923	node6_Immune response
O75955	node6_Immune response
O95819	node6_Immune response
P00338	node6_Immune response
P00450	node6_Immune response
P00734	node6_Immune response
P00742	node6_Immune response
P00747	node6_Immune response
P00915	node6_Immune response
P00918	node6_Immune response
P01011	node6_Immune response
P01031	node6_Immune response
P01871	node6_Immune response
P02042	node6_Immune response
P02549	node6_Immune response
P02655	node6_Immune response
P02656	node6_Immune response
P02671	node6_Immune response
P02675	node6_Immune response
P02679	node6_Immune response
P02730	node6_Immune response
P02746	node6_Immune response
P02747	node6_Immune response
P02748	node6_Immune response
P04003	node6_Immune response
P04004	node6_Immune response
P04040	node6_Immune response
P04114	node6_Immune response
P05106	node6_Immune response
P05154	node6_Immune response
P05546	node6_Immune response
P07225	node6_Immune response
P07360	node6_Immune response
P08514	node6_Immune response
P08697	node6_Immune response
P09104	node6_Immune response
P09871	node6_Immune response
P10909	node6_Immune response
P11166	node6_Immune response
P11171	node6_Immune response
P11277	node6_Immune response
P13671	node6_Immune response
P16157	node6_Immune response
P16452	node6_Immune response
P19823	node6_Immune response
P19827	node6_Immune response
P21589	node6_Immune response
P27169	node6_Immune response
P28289	node6_Immune response
P30043	node6_Immune response
P32119	node6_Immune response
P35611	node6_Immune response
P35858	node6_Immune response
P53708	node6_Immune response
P68871	node6_Immune response
P69891	node6_Immune response
P69905	node6_Immune response
Q00013	node6_Immune response
Q06033	node6_Immune response
Q08495	node6_Immune response
Q12882	node6_Immune response
Q14254	node6_Immune response
Q16610	node6_Immune response
Q8WZA9	node6_Immune response
Q96L92	node6_Immune response
Q96PD5	node6_Immune response
Q9H6F5	node6_Immune response
Q9NRW7	node6_Immune response
O00217	node7_Immune response, defense response
O00264	node7_Immune response, defense response
O00468	node7_Immune response, defense response
O00584	node7_Immune response, defense response
O15118	node7_Immune response, defense response
O15327	node7_Immune response, defense response
O15382	node7_Immune response, defense response
O75146	node7_Immune response, defense response
O75363	node7_Immune response, defense response
O75874	node7_Immune response, defense response
O94886	node7_Immune response, defense response
O95396	node7_Immune response, defense response
P00167	node7_Immune response, defense response
P04626	node7_Immune response, defense response
P06703	node7_Immune response, defense response
P07108	node7_Immune response, defense response
P09467	node7_Immune response, defense response
P09488	node7_Immune response, defense response
P15428	node7_Immune response, defense response
P17936	node7_Immune response, defense response
P19224	node7_Immune response, defense response
P20810	node7_Immune response, defense response
P25815	node7_Immune response, defense response
P26572	node7_Immune response, defense response
P28161	node7_Immune response, defense response
P28288	node7_Immune response, defense response
P30038	node7_Immune response, defense response
P35080	node7_Immune response, defense response
P35573	node7_Immune response, defense response
P35900	node7_Immune response, defense response
P42330	node7_Immune response, defense response
P48506	node7_Immune response, defense response
P50570	node7_Immune response, defense response
P52895	node7_Immune response, defense response
P55809	node7_Immune response, defense response
P58107	node7_Immune response, defense response
Q08174	node7_Immune response, defense response
Q13268	node7_Immune response, defense response
Q13510	node7_Immune response, defense response
Q13938	node7_Immune response, defense response
Q14247	node7_Immune response, defense response
Q14344	node7_Immune response, defense response
Q15067	node7_Immune response, defense response
Q16537	node7_Immune response, defense response
Q53H47	node7_Immune response, defense response
Q5VZ89	node7_Immune response, defense response
Q7L775	node7_Immune response, defense response
Q7Z5J4	node7_Immune response, defense response
Q86TI0	node7_Immune response, defense response
Q8IV36	node7_Immune response, defense response
Q8IYJ3	node7_Immune response, defense response
Q8N1P7	node7_Immune response, defense response
Q8N335	node7_Immune response, defense response
Q8N3E9	node7_Immune response, defense response
Q8NBX0	node7_Immune response, defense response
Q8TE77	node7_Immune response, defense response
Q8WUY1	node7_Immune response, defense response
Q8WVV4	node7_Immune response, defense response
Q969L2	node7_Immune response, defense response
Q96G03	node7_Immune response, defense response
Q96HY6	node7_Immune response, defense response
Q96N66	node7_Immune response, defense response
Q9BSD7	node7_Immune response, defense response
Q9BW04	node7_Immune response, defense response
Q9GZM7	node7_Immune response, defense response
Q9H0R4	node7_Immune response, defense response
Q9H2G2	node7_Immune response, defense response
Q9HBL7	node7_Immune response, defense response
Q9NQR4	node7_Immune response, defense response
Q9NQT8	node7_Immune response, defense response
Q9NRV9	node7_Immune response, defense response
Q9P0M6	node7_Immune response, defense response
Q9P2T1	node7_Immune response, defense response
Q9UKS6	node7_Immune response, defense response
Q9ULC5	node7_Immune response, defense response
Q9UPQ0	node7_Immune response, defense response
Q9Y2H5	node7_Immune response, defense response
Q9Y2Q3	node7_Immune response, defense response
Q9Y4F1	node7_Immune response, defense response
Q9Y4F5	node7_Immune response, defense response
A0A0B4J2D5;P0DPI2	node8_aerobic electron transport chain, mitochondria
O00483	node8_aerobic electron transport chain, mitochondria
O14874	node8_aerobic electron transport chain, mitochondria
O43181	node8_aerobic electron transport chain, mitochondria
O43615	node8_aerobic electron transport chain, mitochondria
O43678	node8_aerobic electron transport chain, mitochondria
O60888	node8_aerobic electron transport chain, mitochondria
O75489	node8_aerobic electron transport chain, mitochondria
O75947	node8_aerobic electron transport chain, mitochondria
O95168	node8_aerobic electron transport chain, mitochondria
O95169	node8_aerobic electron transport chain, mitochondria
O95298	node8_aerobic electron transport chain, mitochondria
O95831	node8_aerobic electron transport chain, mitochondria
O96000	node8_aerobic electron transport chain, mitochondria
P00367	node8_aerobic electron transport chain, mitochondria
P01034	node8_aerobic electron transport chain, mitochondria
P06576	node8_aerobic electron transport chain, mitochondria
P08574	node8_aerobic electron transport chain, mitochondria
P09525	node8_aerobic electron transport chain, mitochondria
P09669	node8_aerobic electron transport chain, mitochondria
P10515	node8_aerobic electron transport chain, mitochondria
P10606	node8_aerobic electron transport chain, mitochondria
P13073	node8_aerobic electron transport chain, mitochondria
P14927	node8_aerobic electron transport chain, mitochondria
P18859	node8_aerobic electron transport chain, mitochondria
P21796	node8_aerobic electron transport chain, mitochondria
P21912	node8_aerobic electron transport chain, mitochondria
P22307	node8_aerobic electron transport chain, mitochondria
P22695	node8_aerobic electron transport chain, mitochondria
P25705	node8_aerobic electron transport chain, mitochondria
P28331	node8_aerobic electron transport chain, mitochondria
P30048	node8_aerobic electron transport chain, mitochondria
P30049	node8_aerobic electron transport chain, mitochondria
P31040	node8_aerobic electron transport chain, mitochondria
P31930	node8_aerobic electron transport chain, mitochondria
P36542	node8_aerobic electron transport chain, mitochondria
P36957	node8_aerobic electron transport chain, mitochondria
P42126	node8_aerobic electron transport chain, mitochondria
P45880	node8_aerobic electron transport chain, mitochondria
P47985	node8_aerobic electron transport chain, mitochondria
P49419	node8_aerobic electron transport chain, mitochondria
P49748	node8_aerobic electron transport chain, mitochondria
P50213	node8_aerobic electron transport chain, mitochondria
P56385	node8_aerobic electron transport chain, mitochondria
P57105	node8_aerobic electron transport chain, mitochondria
P82909	node8_aerobic electron transport chain, mitochondria
P82930	node8_aerobic electron transport chain, mitochondria
P99999	node8_aerobic electron transport chain, mitochondria
Q00059	node8_aerobic electron transport chain, mitochondria
Q02978	node8_aerobic electron transport chain, mitochondria
Q12846	node8_aerobic electron transport chain, mitochondria
Q13011	node8_aerobic electron transport chain, mitochondria
Q14165	node8_aerobic electron transport chain, mitochondria
Q14677	node8_aerobic electron transport chain, mitochondria
Q16891	node8_aerobic electron transport chain, mitochondria
Q6NUK1	node8_aerobic electron transport chain, mitochondria
Q6ZRS2	node8_aerobic electron transport chain, mitochondria
Q8NEU8	node8_aerobic electron transport chain, mitochondria
Q92506	node8_aerobic electron transport chain, mitochondria
Q92947	node8_aerobic electron transport chain, mitochondria
Q96A08	node8_aerobic electron transport chain, mitochondria
Q96S66	node8_aerobic electron transport chain, mitochondria
Q99714	node8_aerobic electron transport chain, mitochondria
Q9BSH5	node8_aerobic electron transport chain, mitochondria
Q9H270	node8_aerobic electron transport chain, mitochondria
Q9NQ79	node8_aerobic electron transport chain, mitochondria
Q9P0J0	node8_aerobic electron transport chain, mitochondria
Q9UH99	node8_aerobic electron transport chain, mitochondria
Q9UI09	node8_aerobic electron transport chain, mitochondria
Q9UIJ7	node8_aerobic electron transport chain, mitochondria
Q9UN37	node8_aerobic electron transport chain, mitochondria
Q9Y277	node8_aerobic electron transport chain, mitochondria
Q9Y6Q5	node8_aerobic electron transport chain, mitochondria
C9JLW8	node9_mRNA processing & spliceosome
E9PRG8	node9_mRNA processing & spliceosome
O15347	node9_mRNA processing & spliceosome
O75896	node9_mRNA processing & spliceosome
O95219	node9_mRNA processing & spliceosome
O95400	node9_mRNA processing & spliceosome
P08621	node9_mRNA processing & spliceosome
P09012	node9_mRNA processing & spliceosome
P09496	node9_mRNA processing & spliceosome
P16949	node9_mRNA processing & spliceosome
P23634	node9_mRNA processing & spliceosome
P31942	node9_mRNA processing & spliceosome
P42167	node9_mRNA processing & spliceosome
P49006	node9_mRNA processing & spliceosome
P49750	node9_mRNA processing & spliceosome
P51858	node9_mRNA processing & spliceosome
P54727	node9_mRNA processing & spliceosome
P55265	node9_mRNA processing & spliceosome
P55854	node9_mRNA processing & spliceosome
P62304	node9_mRNA processing & spliceosome
P62314	node9_mRNA processing & spliceosome
P62318	node9_mRNA processing & spliceosome
Q00839	node9_mRNA processing & spliceosome
Q01831	node9_mRNA processing & spliceosome
Q06787	node9_mRNA processing & spliceosome
Q07955	node9_mRNA processing & spliceosome
Q08379	node9_mRNA processing & spliceosome
Q13153	node9_mRNA processing & spliceosome
Q14444	node9_mRNA processing & spliceosome
Q14980	node9_mRNA processing & spliceosome
Q15424	node9_mRNA processing & spliceosome
Q15758	node9_mRNA processing & spliceosome
Q16576	node9_mRNA processing & spliceosome
Q16629	node9_mRNA processing & spliceosome
Q5BKZ1	node9_mRNA processing & spliceosome
Q5VTR2	node9_mRNA processing & spliceosome
Q6VMQ6	node9_mRNA processing & spliceosome
Q6ZRY4	node9_mRNA processing & spliceosome
Q86U42	node9_mRNA processing & spliceosome
Q86V81	node9_mRNA processing & spliceosome
Q8IY67	node9_mRNA processing & spliceosome
Q8IZL8	node9_mRNA processing & spliceosome
Q8IZP0	node9_mRNA processing & spliceosome
Q8TEM1	node9_mRNA processing & spliceosome
Q92508	node9_mRNA processing & spliceosome
Q969P0	node9_mRNA processing & spliceosome
Q96AE4	node9_mRNA processing & spliceosome
Q96JM3	node9_mRNA processing & spliceosome
Q96JP5	node9_mRNA processing & spliceosome
Q99459	node9_mRNA processing & spliceosome
Q9BZE9	node9_mRNA processing & spliceosome
Q9GZX9	node9_mRNA processing & spliceosome
Q9H1B7	node9_mRNA processing & spliceosome
Q9H3P2	node9_mRNA processing & spliceosome
Q9HD42	node9_mRNA processing & spliceosome
Q9NQ29	node9_mRNA processing & spliceosome
Q9NVR7	node9_mRNA processing & spliceosome
Q9NW82	node9_mRNA processing & spliceosome
Q9NZN8	node9_mRNA processing & spliceosome
Q9UHV9	node9_mRNA processing & spliceosome
Q9UKK9	node9_mRNA processing & spliceosome
Q9UKM9	node9_mRNA processing & spliceosome
Q9UPN6	node9_mRNA processing & spliceosome
Q9Y3A5	node9_mRNA processing & spliceosome
Q9Y6W5	node9_mRNA processing & spliceosome
A0A075B6I0	node10_cytoskeleton, actin
O00425	node10_cytoskeleton, actin
O00534	node10_cytoskeleton, actin
O43491	node10_cytoskeleton, actin
O60504	node10_cytoskeleton, actin
O95425	node10_cytoskeleton, actin
O95817	node10_cytoskeleton, actin
O95865	node10_cytoskeleton, actin
O95994	node10_cytoskeleton, actin
P00352	node10_cytoskeleton, actin
P00568	node10_cytoskeleton, actin
P04792	node10_cytoskeleton, actin
P05091	node10_cytoskeleton, actin
P07951	node10_cytoskeleton, actin
P08294	node10_cytoskeleton, actin
P08670	node10_cytoskeleton, actin
P09493	node10_cytoskeleton, actin
P10644	node10_cytoskeleton, actin
P15088	node10_cytoskeleton, actin
P23946	node10_cytoskeleton, actin
P24752	node10_cytoskeleton, actin
P30837	node10_cytoskeleton, actin
P35241	node10_cytoskeleton, actin
P42765	node10_cytoskeleton, actin
P46821	node10_cytoskeleton, actin
P46939	node10_cytoskeleton, actin
P48735	node10_cytoskeleton, actin
P49961	node10_cytoskeleton, actin
P50148	node10_cytoskeleton, actin
P53814	node10_cytoskeleton, actin
P54289	node10_cytoskeleton, actin
P54652	node10_cytoskeleton, actin
P62736	node10_cytoskeleton, actin
P78559	node10_cytoskeleton, actin
Q00796	node10_cytoskeleton, actin
Q02040	node10_cytoskeleton, actin
Q12765	node10_cytoskeleton, actin
Q12860	node10_cytoskeleton, actin
Q13033	node10_cytoskeleton, actin
Q13188	node10_cytoskeleton, actin
Q13425	node10_cytoskeleton, actin
Q13885	node10_cytoskeleton, actin
Q14118	node10_cytoskeleton, actin
Q16555	node10_cytoskeleton, actin
Q16647	node10_cytoskeleton, actin
Q3KQU3	node10_cytoskeleton, actin
Q63ZY3	node10_cytoskeleton, actin
Q6WCQ1	node10_cytoskeleton, actin
Q8IVF2	node10_cytoskeleton, actin
Q8N8S7	node10_cytoskeleton, actin
Q8NDH3	node10_cytoskeleton, actin
Q93052	node10_cytoskeleton, actin
Q96CX2	node10_cytoskeleton, actin
Q96Q06	node10_cytoskeleton, actin
Q96RF0	node10_cytoskeleton, actin
Q9BS40	node10_cytoskeleton, actin
Q9BX66	node10_cytoskeleton, actin
Q9H4G4	node10_cytoskeleton, actin
Q9HBL0	node10_cytoskeleton, actin
Q9HCB6	node10_cytoskeleton, actin
Q9NQ48	node10_cytoskeleton, actin
Q9NY15	node10_cytoskeleton, actin
Q9P0K7	node10_cytoskeleton, actin
Q9UBY9	node10_cytoskeleton, actin
Q9UJY1	node10_cytoskeleton, actin
Q9Y281	node10_cytoskeleton, actin
Q9Y2D5	node10_cytoskeleton, actin
Q9Y4G6	node10_cytoskeleton, actin
A6NCE7;Q9GZQ8;Q9H492	node11_focal adhesion & cytoskeleton
O43294	node11_focal adhesion & cytoskeleton
O43707	node11_focal adhesion & cytoskeleton
O60493	node11_focal adhesion & cytoskeleton
O75083	node11_focal adhesion & cytoskeleton
O75746	node11_focal adhesion & cytoskeleton
O75844	node11_focal adhesion & cytoskeleton
O75962	node11_focal adhesion & cytoskeleton
O95816	node11_focal adhesion & cytoskeleton
P00746	node11_focal adhesion & cytoskeleton
P02511	node11_focal adhesion & cytoskeleton
P02792	node11_focal adhesion & cytoskeleton
P02794	node11_focal adhesion & cytoskeleton
P04406	node11_focal adhesion & cytoskeleton
P05976	node11_focal adhesion & cytoskeleton
P07099	node11_focal adhesion & cytoskeleton
P07203	node11_focal adhesion & cytoskeleton
P07305	node11_focal adhesion & cytoskeleton
P07355	node11_focal adhesion & cytoskeleton
P07451	node11_focal adhesion & cytoskeleton
P08133	node11_focal adhesion & cytoskeleton
P08758	node11_focal adhesion & cytoskeleton
P09382	node11_focal adhesion & cytoskeleton
P09936	node11_focal adhesion & cytoskeleton
P10301	node11_focal adhesion & cytoskeleton
P12814	node11_focal adhesion & cytoskeleton
P13716	node11_focal adhesion & cytoskeleton
P13942	node11_focal adhesion & cytoskeleton
P14649	node11_focal adhesion & cytoskeleton
P17655	node11_focal adhesion & cytoskeleton
P18206	node11_focal adhesion & cytoskeleton
P21291	node11_focal adhesion & cytoskeleton
P23141	node11_focal adhesion & cytoskeleton
P24844	node11_focal adhesion & cytoskeleton
P25189	node11_focal adhesion & cytoskeleton
P27338	node11_focal adhesion & cytoskeleton
P36871	node11_focal adhesion & cytoskeleton
P37235	node11_focal adhesion & cytoskeleton
P51452	node11_focal adhesion & cytoskeleton
P60660	node11_focal adhesion & cytoskeleton
P60709	node11_focal adhesion & cytoskeleton
P60903	node11_focal adhesion & cytoskeleton
P61006	node11_focal adhesion & cytoskeleton
Q01484	node11_focal adhesion & cytoskeleton
Q01518	node11_focal adhesion & cytoskeleton
Q01995	node11_focal adhesion & cytoskeleton
Q03164	node11_focal adhesion & cytoskeleton
Q07817	node11_focal adhesion & cytoskeleton
Q07960	node11_focal adhesion & cytoskeleton
Q13418	node11_focal adhesion & cytoskeleton
Q14554	node11_focal adhesion & cytoskeleton
Q15124	node11_focal adhesion & cytoskeleton
Q15404	node11_focal adhesion & cytoskeleton
Q15746	node11_focal adhesion & cytoskeleton
Q16890	node11_focal adhesion & cytoskeleton
Q5JSH3	node11_focal adhesion & cytoskeleton
Q5U651	node11_focal adhesion & cytoskeleton
Q6DD88	node11_focal adhesion & cytoskeleton
Q6DKJ4	node11_focal adhesion & cytoskeleton
Q6ZMJ2	node11_focal adhesion & cytoskeleton
Q7Z4H8	node11_focal adhesion & cytoskeleton
Q8NC44	node11_focal adhesion & cytoskeleton
Q8TDX7	node11_focal adhesion & cytoskeleton
Q92572	node11_focal adhesion & cytoskeleton
Q96A00	node11_focal adhesion & cytoskeleton
Q96AC1	node11_focal adhesion & cytoskeleton
Q96JB2	node11_focal adhesion & cytoskeleton
Q96LD4	node11_focal adhesion & cytoskeleton
Q9BXB5	node11_focal adhesion & cytoskeleton
Q9H4M9	node11_focal adhesion & cytoskeleton
Q9NRS6	node11_focal adhesion & cytoskeleton
Q9NVD7	node11_focal adhesion & cytoskeleton
Q9NZ45	node11_focal adhesion & cytoskeleton
Q9UGI8	node11_focal adhesion & cytoskeleton
Q9ULC3	node11_focal adhesion & cytoskeleton
Q9UMY4	node11_focal adhesion & cytoskeleton
Q9UPQ4	node11_focal adhesion & cytoskeleton
Q9Y696	node11_focal adhesion & cytoskeleton
A5YKK6	node12_mRNA processing & spliceosome
O43143	node12_mRNA processing & spliceosome
O43390	node12_mRNA processing & spliceosome
O75223	node12_mRNA processing & spliceosome
P04062	node12_mRNA processing & spliceosome
P05455	node12_mRNA processing & spliceosome
P12081	node12_mRNA processing & spliceosome
P14868	node12_mRNA processing & spliceosome
P19525	node12_mRNA processing & spliceosome
P26641	node12_mRNA processing & spliceosome
P27695	node12_mRNA processing & spliceosome
P30519	node12_mRNA processing & spliceosome
P31689	node12_mRNA processing & spliceosome
P36405	node12_mRNA processing & spliceosome
P36507	node12_mRNA processing & spliceosome
P41091	node12_mRNA processing & spliceosome
P42285	node12_mRNA processing & spliceosome
P43897	node12_mRNA processing & spliceosome
P55072	node12_mRNA processing & spliceosome
P57737	node12_mRNA processing & spliceosome
Q00403	node12_mRNA processing & spliceosome
Q04446	node12_mRNA processing & spliceosome
Q08211	node12_mRNA processing & spliceosome
Q13098	node12_mRNA processing & spliceosome
Q13586	node12_mRNA processing & spliceosome
Q13838	node12_mRNA processing & spliceosome
Q13951	node12_mRNA processing & spliceosome
Q16531	node12_mRNA processing & spliceosome
Q53H12	node12_mRNA processing & spliceosome
Q68EM7	node12_mRNA processing & spliceosome
Q6GMV3	node12_mRNA processing & spliceosome
Q6ISB3	node12_mRNA processing & spliceosome
Q8NHH9	node12_mRNA processing & spliceosome
Q8TDB6	node12_mRNA processing & spliceosome
Q92530	node12_mRNA processing & spliceosome
Q92890	node12_mRNA processing & spliceosome
Q96DI7	node12_mRNA processing & spliceosome
Q99567	node12_mRNA processing & spliceosome
Q9BVT8	node12_mRNA processing & spliceosome
Q9BWJ5	node12_mRNA processing & spliceosome
Q9BY32	node12_mRNA processing & spliceosome
Q9H2J4	node12_mRNA processing & spliceosome
Q9H2M9	node12_mRNA processing & spliceosome
Q9H3N1	node12_mRNA processing & spliceosome
Q9H6S3	node12_mRNA processing & spliceosome
Q9Y2Z9	node12_mRNA processing & spliceosome
Q9Y3C6	node12_mRNA processing & spliceosome
Q9Y5K5	node12_mRNA processing & spliceosome
Q9Y6K5	node12_mRNA processing & spliceosome
A1L0T0	node13_cell-cell adhesion, cell migration
O00515	node13_cell-cell adhesion, cell migration
O00625	node13_cell-cell adhesion, cell migration
O14639	node13_cell-cell adhesion, cell migration
O14907	node13_cell-cell adhesion, cell migration
O14908	node13_cell-cell adhesion, cell migration
O60716	node13_cell-cell adhesion, cell migration
O75110	node13_cell-cell adhesion, cell migration
P00533	node13_cell-cell adhesion, cell migration
P09110	node13_cell-cell adhesion, cell migration
P12830	node13_cell-cell adhesion, cell migration
P14923	node13_cell-cell adhesion, cell migration
P15924	node13_cell-cell adhesion, cell migration
P18283	node13_cell-cell adhesion, cell migration
P18827	node13_cell-cell adhesion, cell migration
P31947	node13_cell-cell adhesion, cell migration
P35221	node13_cell-cell adhesion, cell migration
P35222	node13_cell-cell adhesion, cell migration
P46108	node13_cell-cell adhesion, cell migration
P46109	node13_cell-cell adhesion, cell migration
P56945	node13_cell-cell adhesion, cell migration
P57735	node13_cell-cell adhesion, cell migration
P78310	node13_cell-cell adhesion, cell migration
P98172	node13_cell-cell adhesion, cell migration
Q01469	node13_cell-cell adhesion, cell migration
Q12955	node13_cell-cell adhesion, cell migration
Q12959	node13_cell-cell adhesion, cell migration
Q14126	node13_cell-cell adhesion, cell migration
Q14166	node13_cell-cell adhesion, cell migration
Q14257	node13_cell-cell adhesion, cell migration
Q15223	node13_cell-cell adhesion, cell migration
Q6P1N0	node13_cell-cell adhesion, cell migration
Q6ZRV2	node13_cell-cell adhesion, cell migration
Q7Z406	node13_cell-cell adhesion, cell migration
Q8NBN7	node13_cell-cell adhesion, cell migration
Q8ND76	node13_cell-cell adhesion, cell migration
Q8WUF5	node13_cell-cell adhesion, cell migration
Q9GZP8	node13_cell-cell adhesion, cell migration
Q9GZZ1	node13_cell-cell adhesion, cell migration
Q9H098	node13_cell-cell adhesion, cell migration
Q9H3Q1	node13_cell-cell adhesion, cell migration
Q9HAB8	node13_cell-cell adhesion, cell migration
Q9NPR2	node13_cell-cell adhesion, cell migration
Q9NUP9	node13_cell-cell adhesion, cell migration
Q9P2M7	node13_cell-cell adhesion, cell migration
Q9Y365	node13_cell-cell adhesion, cell migration
Q9Y3L3	node13_cell-cell adhesion, cell migration
Q9Y446	node13_cell-cell adhesion, cell migration
Q9Y4K1	node13_cell-cell adhesion, cell migration
O00754	node14_metabolic process
O14617	node14_metabolic process
O14745	node14_metabolic process
O43399	node14_metabolic process
O60610	node14_metabolic process
O60701	node14_metabolic process
O95394	node14_metabolic process
O95777	node14_metabolic process
P07686	node14_metabolic process
P07948	node14_metabolic process
P08195	node14_metabolic process
P15291	node14_metabolic process
P16278	node14_metabolic process
P29692	node14_metabolic process
P35606	node14_metabolic process
P41240	node14_metabolic process
P48444	node14_metabolic process
Q01650	node14_metabolic process
Q13724	node14_metabolic process
Q3KQV9	node14_metabolic process
Q8N6T3	node14_metabolic process
Q8NBJ7	node14_metabolic process
Q92734	node14_metabolic process
Q9H3K6	node14_metabolic process
Q9H3P7	node14_metabolic process
Q9NUQ9	node14_metabolic process
Q9NYM9	node14_metabolic process
Q9NYU2	node14_metabolic process
Q9NZ08	node14_metabolic process
Q9Y2V2	node14_metabolic process
Q9Y678	node14_metabolic process
Q9Y6G9	node14_metabolic process
Q9Y6Y8	node14_metabolic process
O14933	node15_immune response, antigen processing & presentation
O15117	node15_immune response, antigen processing & presentation
O15533	node15_immune response, antigen processing & presentation
O60749	node15_immune response, antigen processing & presentation
O75348	node15_immune response, antigen processing & presentation
O95782	node15_immune response, antigen processing & presentation
O95786	node15_immune response, antigen processing & presentation
P00966	node15_immune response, antigen processing & presentation
P01889	node15_immune response, antigen processing & presentation
P01903	node15_immune response, antigen processing & presentation
P01911	node15_immune response, antigen processing & presentation
P01920	node15_immune response, antigen processing & presentation
P04233	node15_immune response, antigen processing & presentation
P04439	node15_immune response, antigen processing & presentation
P10321	node15_immune response, antigen processing & presentation
P13164	node15_immune response, antigen processing & presentation
P15104	node15_immune response, antigen processing & presentation
P20591	node15_immune response, antigen processing & presentation
P20701	node15_immune response, antigen processing & presentation
P21281	node15_immune response, antigen processing & presentation
P23381	node15_immune response, antigen processing & presentation
P23497	node15_immune response, antigen processing & presentation
P28062	node15_immune response, antigen processing & presentation
P28065	node15_immune response, antigen processing & presentation
P28838	node15_immune response, antigen processing & presentation
P29590	node15_immune response, antigen processing & presentation
P30511	node15_immune response, antigen processing & presentation
P32455	node15_immune response, antigen processing & presentation
P32456	node15_immune response, antigen processing & presentation
P36543	node15_immune response, antigen processing & presentation
P38606	node15_immune response, antigen processing & presentation
P42224	node15_immune response, antigen processing & presentation
P61769	node15_immune response, antigen processing & presentation
P79483	node15_immune response, antigen processing & presentation
P80217	node15_immune response, antigen processing & presentation
Q03518	node15_immune response, antigen processing & presentation
Q03519	node15_immune response, antigen processing & presentation
Q08AF3	node15_immune response, antigen processing & presentation
Q10589	node15_immune response, antigen processing & presentation
Q13094	node15_immune response, antigen processing & presentation
Q13126	node15_immune response, antigen processing & presentation
Q16666	node15_immune response, antigen processing & presentation
Q16881	node15_immune response, antigen processing & presentation
Q63HN8	node15_immune response, antigen processing & presentation
Q92797	node15_immune response, antigen processing & presentation
Q92888	node15_immune response, antigen processing & presentation
Q96MG7	node15_immune response, antigen processing & presentation
Q9P2A4	node15_immune response, antigen processing & presentation
Q9UEU0	node15_immune response, antigen processing & presentation
Q9UI12	node15_immune response, antigen processing & presentation
Q9UPN7	node15_immune response, antigen processing & presentation
Q9Y263	node15_immune response, antigen processing & presentation
Q9Y5X3	node15_immune response, antigen processing & presentation
O00159	node16_cellular detoxification
O00339	node16_cellular detoxification
O14735	node16_cellular detoxification
O43813	node16_cellular detoxification
O75781	node16_cellular detoxification
O95210	node16_cellular detoxification
O95810	node16_cellular detoxification
P00325	node16_cellular detoxification
P00387	node16_cellular detoxification
P00390	node16_cellular detoxification
P00441	node16_cellular detoxification
P09471	node16_cellular detoxification
P0DMV8;P0DMV9	node16_cellular detoxification
P10768	node16_cellular detoxification
P11216	node16_cellular detoxification
P11217	node16_cellular detoxification
P11717	node16_cellular detoxification
P11766	node16_cellular detoxification
P15090	node16_cellular detoxification
P16152	node16_cellular detoxification
P30085	node16_cellular detoxification
P31150	node16_cellular detoxification
P33151	node16_cellular detoxification
P34913	node16_cellular detoxification
P40123	node16_cellular detoxification
P40925	node16_cellular detoxification
P47755	node16_cellular detoxification
P48739	node16_cellular detoxification
P53597	node16_cellular detoxification
P60174	node16_cellular detoxification
P60981	node16_cellular detoxification
P62140	node16_cellular detoxification
P62879	node16_cellular detoxification
Q01196	node16_cellular detoxification
Q02952	node16_cellular detoxification
Q03135	node16_cellular detoxification
Q13228	node16_cellular detoxification
Q13642	node16_cellular detoxification
Q14240	node16_cellular detoxification
Q15435	node16_cellular detoxification
Q63HR2	node16_cellular detoxification
Q6IAN0	node16_cellular detoxification
Q6NZI2	node16_cellular detoxification
Q7Z3T8	node16_cellular detoxification
Q86TX2	node16_cellular detoxification
Q8IW45	node16_cellular detoxification
Q8N2S1	node16_cellular detoxification
Q8NCW5	node16_cellular detoxification
Q8TD19	node16_cellular detoxification
Q969G5	node16_cellular detoxification
Q96D71	node16_cellular detoxification
Q99497	node16_cellular detoxification
Q9H0B6	node16_cellular detoxification
Q9H1E3	node16_cellular detoxification
Q9H3H3	node16_cellular detoxification
Q9HC38	node16_cellular detoxification
Q9NZN4	node16_cellular detoxification
Q9P0V9	node16_cellular detoxification
Q9UBQ7	node16_cellular detoxification
Q9UBU6	node16_cellular detoxification
Q9UDY4	node16_cellular detoxification
O00194	node17_DNA repair
O14641	node17_DNA repair
O14672	node17_DNA repair
O15021	node17_DNA repair
O43396	node17_DNA repair
O43488	node17_DNA repair
O60934	node17_DNA repair
O75569	node17_DNA repair
O75608	node17_DNA repair
O75886	node17_DNA repair
O76003	node17_DNA repair
O95372	node17_DNA repair
P07195	node17_DNA repair
P07384	node17_DNA repair
P09211	node17_DNA repair
P10155	node17_DNA repair
P12694	node17_DNA repair
P12956	node17_DNA repair
P13010	node17_DNA repair
P15559	node17_DNA repair
P19838	node17_DNA repair
P21127;Q9UQ88	node17_DNA repair
P23743	node17_DNA repair
P28340	node17_DNA repair
P30044	node17_DNA repair
P30626	node17_DNA repair
P31749	node17_DNA repair
P31939	node17_DNA repair
P42226	node17_DNA repair
P45974	node17_DNA repair
P48147	node17_DNA repair
P49327	node17_DNA repair
P49902	node17_DNA repair
P49959	node17_DNA repair
P63104	node17_DNA repair
P98170	node17_DNA repair
Q05397	node17_DNA repair
Q12792	node17_DNA repair
Q13085	node17_DNA repair
Q13564	node17_DNA repair
Q14318	node17_DNA repair
Q14696	node17_DNA repair
Q16539	node17_DNA repair
Q53EL6	node17_DNA repair
Q53ET0	node17_DNA repair
Q5SSJ5	node17_DNA repair
Q5W0Z9	node17_DNA repair
Q68E01	node17_DNA repair
Q86WB0	node17_DNA repair
Q8IY17	node17_DNA repair
Q8N2K0	node17_DNA repair
Q92499	node17_DNA repair
Q92878	node17_DNA repair
Q93008	node17_DNA repair
Q93034	node17_DNA repair
Q96B36	node17_DNA repair
Q96CN7	node17_DNA repair
Q96IU4	node17_DNA repair
Q99816	node17_DNA repair
Q9BR76	node17_DNA repair
Q9BRG1	node17_DNA repair
Q9BVP2	node17_DNA repair
Q9BW83	node17_DNA repair
Q9H4A4	node17_DNA repair
Q9HBH5	node17_DNA repair
Q9HD20	node17_DNA repair
Q9NXN4	node17_DNA repair
Q9NY33	node17_DNA repair
Q9UBC2	node17_DNA repair
Q9UBM7	node17_DNA repair
Q9UEY8	node17_DNA repair
Q9Y2A7	node17_DNA repair
Q9Y3I0	node17_DNA repair
Q9Y6E0	node17_DNA repair
Q9Y6I3	node17_DNA repair
A0AVT1	node18_DNA replication
A8MWD9;P62308	node18_DNA replication
O00154	node18_DNA replication
O14979	node18_DNA replication
O15031	node18_DNA replication
O15355	node18_DNA replication
O15514	node18_DNA replication
O15541	node18_DNA replication
O43175	node18_DNA replication
O43818	node18_DNA replication
O60216	node18_DNA replication
O75400	node18_DNA replication
O75909	node18_DNA replication
O75937	node18_DNA replication
O76024	node18_DNA replication
O94888	node18_DNA replication
O95049	node18_DNA replication
O95218	node18_DNA replication
O95347	node18_DNA replication
P04264	node18_DNA replication
P08240	node18_DNA replication
P08579	node18_DNA replication
P09132	node18_DNA replication
P09429	node18_DNA replication
P09543	node18_DNA replication
P11387	node18_DNA replication
P12004	node18_DNA replication
P13645	node18_DNA replication
P15927	node18_DNA replication
P20700	node18_DNA replication
P23919	node18_DNA replication
P24666	node18_DNA replication
P25205	node18_DNA replication
P26358	node18_DNA replication
P26583	node18_DNA replication
P27708	node18_DNA replication
P33176	node18_DNA replication
P33991	node18_DNA replication
P33992	node18_DNA replication
P33993	node18_DNA replication
P35527	node18_DNA replication
P43246	node18_DNA replication
P49005	node18_DNA replication
P49321	node18_DNA replication
P49721	node18_DNA replication
P49736	node18_DNA replication
P49915	node18_DNA replication
P50416	node18_DNA replication
P50552	node18_DNA replication
P52788	node18_DNA replication
P53999	node18_DNA replication
P54578	node18_DNA replication
P55060	node18_DNA replication
P55199	node18_DNA replication
P55209	node18_DNA replication
P62888	node18_DNA replication
Q07866	node18_DNA replication
Q08945	node18_DNA replication
Q10472	node18_DNA replication
Q12972	node18_DNA replication
Q13155	node18_DNA replication
Q13190	node18_DNA replication
Q13404	node18_DNA replication
Q14258	node18_DNA replication
Q14566	node18_DNA replication
Q14683	node18_DNA replication
Q14739	node18_DNA replication
Q15393	node18_DNA replication
Q15691	node18_DNA replication
Q16656	node18_DNA replication
Q3MIR4	node18_DNA replication
Q6ZSZ5	node18_DNA replication
Q6ZVM7	node18_DNA replication
Q8N7X0	node18_DNA replication
Q8NAV1	node18_DNA replication
Q8WUM0	node18_DNA replication
Q92917	node18_DNA replication
Q969T9	node18_DNA replication
Q96S19	node18_DNA replication
Q96S55	node18_DNA replication
Q96SI9	node18_DNA replication
Q99460	node18_DNA replication
Q99615	node18_DNA replication
Q9BTT0	node18_DNA replication
Q9C0E8	node18_DNA replication
Q9HB71	node18_DNA replication
Q9NR30	node18_DNA replication
Q9NT62	node18_DNA replication
Q9P2B4	node18_DNA replication
Q9UHF7	node18_DNA replication
Q9UQE7	node18_DNA replication
Q9Y679	node18_DNA replication
O00764	node19_mRNA processing & spliceosome
O15372	node19_mRNA processing & spliceosome
O43353	node19_mRNA processing & spliceosome
O60841	node19_mRNA processing & spliceosome
O75175	node19_mRNA processing & spliceosome
O75312	node19_mRNA processing & spliceosome
O75534	node19_mRNA processing & spliceosome
O94906	node19_mRNA processing & spliceosome
O95630	node19_mRNA processing & spliceosome
P02786	node19_mRNA processing & spliceosome
P05067	node19_mRNA processing & spliceosome
P05141	node19_mRNA processing & spliceosome
P06748	node19_mRNA processing & spliceosome
P07738	node19_mRNA processing & spliceosome
P09661	node19_mRNA processing & spliceosome
P0DPB6	node19_mRNA processing & spliceosome
P11172	node19_mRNA processing & spliceosome
P11940	node19_mRNA processing & spliceosome
P12236	node19_mRNA processing & spliceosome
P17844	node19_mRNA processing & spliceosome
P17980	node19_mRNA processing & spliceosome
P20042	node19_mRNA processing & spliceosome
P26639	node19_mRNA processing & spliceosome
P30520	node19_mRNA processing & spliceosome
P31483	node19_mRNA processing & spliceosome
P34897	node19_mRNA processing & spliceosome
P40222	node19_mRNA processing & spliceosome
P43243	node19_mRNA processing & spliceosome
P45877	node19_mRNA processing & spliceosome
P46379	node19_mRNA processing & spliceosome
P49354	node19_mRNA processing & spliceosome
P49756	node19_mRNA processing & spliceosome
P49792	node19_mRNA processing & spliceosome
P49815	node19_mRNA processing & spliceosome
P51114	node19_mRNA processing & spliceosome
P51665	node19_mRNA processing & spliceosome
P52756	node19_mRNA processing & spliceosome
P54105	node19_mRNA processing & spliceosome
P54577	node19_mRNA processing & spliceosome
P54819	node19_mRNA processing & spliceosome
P56537	node19_mRNA processing & spliceosome
P61981	node19_mRNA processing & spliceosome
P62333	node19_mRNA processing & spliceosome
P62820	node19_mRNA processing & spliceosome
Q00325	node19_mRNA processing & spliceosome
Q02790	node19_mRNA processing & spliceosome
Q04323	node19_mRNA processing & spliceosome
Q04637	node19_mRNA processing & spliceosome
Q08J23	node19_mRNA processing & spliceosome
Q13177	node19_mRNA processing & spliceosome
Q13247	node19_mRNA processing & spliceosome
Q13438	node19_mRNA processing & spliceosome
Q14108	node19_mRNA processing & spliceosome
Q14498	node19_mRNA processing & spliceosome
Q15293	node19_mRNA processing & spliceosome
Q15554	node19_mRNA processing & spliceosome
Q15904	node19_mRNA processing & spliceosome
Q16822	node19_mRNA processing & spliceosome
Q1KMD3	node19_mRNA processing & spliceosome
Q6P1J9	node19_mRNA processing & spliceosome
Q6PKG0	node19_mRNA processing & spliceosome
Q6PL24	node19_mRNA processing & spliceosome
Q8IXL7	node19_mRNA processing & spliceosome
Q8NE71	node19_mRNA processing & spliceosome
Q8WWY3	node19_mRNA processing & spliceosome
Q92598	node19_mRNA processing & spliceosome
Q96K17	node19_mRNA processing & spliceosome
Q96PU8	node19_mRNA processing & spliceosome
Q96TA1	node19_mRNA processing & spliceosome
Q99943	node19_mRNA processing & spliceosome
Q9BV38	node19_mRNA processing & spliceosome
Q9BY44	node19_mRNA processing & spliceosome
Q9BYJ9	node19_mRNA processing & spliceosome
Q9C005	node19_mRNA processing & spliceosome
Q9H089	node19_mRNA processing & spliceosome
Q9H0D6	node19_mRNA processing & spliceosome
Q9HCN4	node19_mRNA processing & spliceosome
Q9NS69	node19_mRNA processing & spliceosome
Q9NSC5	node19_mRNA processing & spliceosome
Q9NZB2	node19_mRNA processing & spliceosome
Q9NZC3	node19_mRNA processing & spliceosome
Q9NZT2	node19_mRNA processing & spliceosome
Q9P1Y5	node19_mRNA processing & spliceosome
Q9UBB4	node19_mRNA processing & spliceosome
Q9UFW8	node19_mRNA processing & spliceosome
Q9UHX1	node19_mRNA processing & spliceosome
Q9Y2Z0	node19_mRNA processing & spliceosome
Q9Y3B4	node19_mRNA processing & spliceosome
Q9Y5S9	node19_mRNA processing & spliceosome
O00160	node20_actin cytoskeleton
O60234	node20_actin cytoskeleton
O60711	node20_actin cytoskeleton
O94804	node20_actin cytoskeleton
O95319	node20_actin cytoskeleton
O95466	node20_actin cytoskeleton
O95696	node20_actin cytoskeleton
P01040	node20_actin cytoskeleton
P04899	node20_actin cytoskeleton
P07902	node20_actin cytoskeleton
P08567	node20_actin cytoskeleton
P08575	node20_actin cytoskeleton
P10153	node20_actin cytoskeleton
P11678	node20_actin cytoskeleton
P12724	node20_actin cytoskeleton
P13796	node20_actin cytoskeleton
P14317	node20_actin cytoskeleton
P15144	node20_actin cytoskeleton
P15153	node20_actin cytoskeleton
P19012	node20_actin cytoskeleton
P20292	node20_actin cytoskeleton
P21399	node20_actin cytoskeleton
P25774	node20_actin cytoskeleton
P29350	node20_actin cytoskeleton
P29466	node20_actin cytoskeleton
P31146	node20_actin cytoskeleton
P32942	node20_actin cytoskeleton
P33241	node20_actin cytoskeleton
P33527	node20_actin cytoskeleton
P33908	node20_actin cytoskeleton
P41226	node20_actin cytoskeleton
P42768	node20_actin cytoskeleton
P48426	node20_actin cytoskeleton
P50453	node20_actin cytoskeleton
P51571	node20_actin cytoskeleton
P52566	node20_actin cytoskeleton
P53004	node20_actin cytoskeleton
P53634	node20_actin cytoskeleton
P55008	node20_actin cytoskeleton
P55145	node20_actin cytoskeleton
P56211	node20_actin cytoskeleton
P59768	node20_actin cytoskeleton
Q04760	node20_actin cytoskeleton
Q05315	node20_actin cytoskeleton
Q0VD83	node20_actin cytoskeleton
Q13287	node20_actin cytoskeleton
Q13451	node20_actin cytoskeleton
Q14005	node20_actin cytoskeleton
Q14699	node20_actin cytoskeleton
Q14764	node20_actin cytoskeleton
Q15005	node20_actin cytoskeleton
Q15011	node20_actin cytoskeleton
Q15036	node20_actin cytoskeleton
Q15080	node20_actin cytoskeleton
Q5T1M5	node20_actin cytoskeleton
Q86UX7	node20_actin cytoskeleton
Q86YV0	node20_actin cytoskeleton
Q8IV08	node20_actin cytoskeleton
Q8TDZ2	node20_actin cytoskeleton
Q8WU39	node20_actin cytoskeleton
Q8WU79	node20_actin cytoskeleton
Q8WYJ6	node20_actin cytoskeleton
Q92556	node20_actin cytoskeleton
Q92619	node20_actin cytoskeleton
Q92882	node20_actin cytoskeleton
Q92930	node20_actin cytoskeleton
Q93084	node20_actin cytoskeleton
Q96B97	node20_actin cytoskeleton
Q96D96	node20_actin cytoskeleton
Q99747	node20_actin cytoskeleton
Q9NUV9	node20_actin cytoskeleton
Q9UBR2	node20_actin cytoskeleton
Q9UBW5	node20_actin cytoskeleton
Q9UI08	node20_actin cytoskeleton
Q9UJU6	node20_actin cytoskeleton
Q9UKV8	node20_actin cytoskeleton
Q9Y3Z3	node20_actin cytoskeleton
Q9Y5K8	node20_actin cytoskeleton
O00487	node21_ribosome & translation
O43639	node21_ribosome & translation
O75165	node21_ribosome & translation
O94832	node21_ribosome & translation
O94874	node21_ribosome & translation
O95249	node21_ribosome & translation
P06454	node21_ribosome & translation
P09601	node21_ribosome & translation
P09960	node21_ribosome & translation
P16989	node21_ribosome & translation
P17931	node21_ribosome & translation
P18031	node21_ribosome & translation
P22234	node21_ribosome & translation
P23368	node21_ribosome & translation
P23396	node21_ribosome & translation
P29992	node21_ribosome & translation
P36776	node21_ribosome & translation
P41567	node21_ribosome & translation
P42025	node21_ribosome & translation
P42704	node21_ribosome & translation
P46459	node21_ribosome & translation
P46779	node21_ribosome & translation
P46781	node21_ribosome & translation
P46926	node21_ribosome & translation
P50135	node21_ribosome & translation
P51648	node21_ribosome & translation
P51812	node21_ribosome & translation
P52888	node21_ribosome & translation
P55884	node21_ribosome & translation
P60228	node21_ribosome & translation
P60953	node21_ribosome & translation
P62244	node21_ribosome & translation
P62277	node21_ribosome & translation
P62829	node21_ribosome & translation
P62854	node21_ribosome & translation
P63096	node21_ribosome & translation
P63241	node21_ribosome & translation
Q00610	node21_ribosome & translation
Q00688	node21_ribosome & translation
Q00765	node21_ribosome & translation
Q01970	node21_ribosome & translation
Q02218	node21_ribosome & translation
Q02543	node21_ribosome & translation
Q06203	node21_ribosome & translation
Q08752	node21_ribosome & translation
Q13131	node21_ribosome & translation
Q13232	node21_ribosome & translation
Q13347	node21_ribosome & translation
Q14155	node21_ribosome & translation
Q14669	node21_ribosome & translation
Q14914	node21_ribosome & translation
Q14974	node21_ribosome & translation
Q15650	node21_ribosome & translation
Q16864	node21_ribosome & translation
Q5JTZ9	node21_ribosome & translation
Q6P9B6	node21_ribosome & translation
Q7L576	node21_ribosome & translation
Q8NFW8	node21_ribosome & translation
Q8TAT6	node21_ribosome & translation
Q8TCS8	node21_ribosome & translation
Q8WUM4	node21_ribosome & translation
Q92616	node21_ribosome & translation
Q92820	node21_ribosome & translation
Q93050	node21_ribosome & translation
Q96BW5	node21_ribosome & translation
Q96DE0	node21_ribosome & translation
Q96JB5	node21_ribosome & translation
Q96QK1	node21_ribosome & translation
Q96RP9	node21_ribosome & translation
Q99436	node21_ribosome & translation
Q9BSJ2	node21_ribosome & translation
Q9BT09	node21_ribosome & translation
Q9H223	node21_ribosome & translation
Q9H425	node21_ribosome & translation
Q9H7N4	node21_ribosome & translation
Q9H9A6	node21_ribosome & translation
Q9NPA0	node21_ribosome & translation
Q9NQC3	node21_ribosome & translation
Q9NR56	node21_ribosome & translation
Q9NTX5	node21_ribosome & translation
Q9UNS2	node21_ribosome & translation
Q9Y230	node21_ribosome & translation
Q9Y265	node21_ribosome & translation
Q9Y295	node21_ribosome & translation
Q9Y315	node21_ribosome & translation
O00178	node22_ribosome & translation
O14562	node22_ribosome & translation
O14579	node22_ribosome & translation
O43242	node22_ribosome & translation
O43504	node22_ribosome & translation
O43765	node22_ribosome & translation
O43865	node22_ribosome & translation
O95295	node22_ribosome & translation
O95486	node22_ribosome & translation
P05114	node22_ribosome & translation
P08754	node22_ribosome & translation
P08865	node22_ribosome & translation
P15880	node22_ribosome & translation
P17174	node22_ribosome & translation
P17480	node22_ribosome & translation
P20339	node22_ribosome & translation
P20933	node22_ribosome & translation
P26640	node22_ribosome & translation
P29144	node22_ribosome & translation
P29373	node22_ribosome & translation
P30046	node22_ribosome & translation
P30050	node22_ribosome & translation
P32969	node22_ribosome & translation
P36578	node22_ribosome & translation
P36873	node22_ribosome & translation
P39023	node22_ribosome & translation
P41252	node22_ribosome & translation
P42677	node22_ribosome & translation
P46777	node22_ribosome & translation
P48637	node22_ribosome & translation
P50395	node22_ribosome & translation
P50579	node22_ribosome & translation
P50914	node22_ribosome & translation
P51531	node22_ribosome & translation
P53990	node22_ribosome & translation
P55327	node22_ribosome & translation
P56192	node22_ribosome & translation
P61247	node22_ribosome & translation
P62081	node22_ribosome & translation
P62249	node22_ribosome & translation
P62269	node22_ribosome & translation
P62280	node22_ribosome & translation
P62701	node22_ribosome & translation
P62753	node22_ribosome & translation
P62826	node22_ribosome & translation
P62841	node22_ribosome & translation
P62847	node22_ribosome & translation
P62851	node22_ribosome & translation
P62913	node22_ribosome & translation
P84098	node22_ribosome & translation
Q06210	node22_ribosome & translation
Q07020	node22_ribosome & translation
Q08170	node22_ribosome & translation
Q10567	node22_ribosome & translation
Q12931	node22_ribosome & translation
Q13310	node22_ribosome & translation
Q13459	node22_ribosome & translation
Q13526	node22_ribosome & translation
Q15833	node22_ribosome & translation
Q3YEC7	node22_ribosome & translation
Q5BJH7	node22_ribosome & translation
Q6L8Q7	node22_ribosome & translation
Q6NUQ4	node22_ribosome & translation
Q6P996	node22_ribosome & translation
Q6YP21	node22_ribosome & translation
Q7KZF4	node22_ribosome & translation
Q7L513	node22_ribosome & translation
Q8IWZ3	node22_ribosome & translation
Q8IXI1	node22_ribosome & translation
Q8TER5	node22_ribosome & translation
Q8WVM7	node22_ribosome & translation
Q969E4	node22_ribosome & translation
Q969H8	node22_ribosome & translation
Q96DH6	node22_ribosome & translation
Q96PC5	node22_ribosome & translation
Q96RK0	node22_ribosome & translation
Q96RT1	node22_ribosome & translation
Q96SB3	node22_ribosome & translation
Q99418	node22_ribosome & translation
Q99442	node22_ribosome & translation
Q9H2K8	node22_ribosome & translation
Q9HB07	node22_ribosome & translation
Q9NP72	node22_ribosome & translation
Q9NPF4	node22_ribosome & translation
Q9NSD9	node22_ribosome & translation
Q9P2J5	node22_ribosome & translation
Q9UBW8	node22_ribosome & translation
Q9UNE7	node22_ribosome & translation
Q9UNN5	node22_ribosome & translation
Q9UNP9	node22_ribosome & translation
Q9Y282	node22_ribosome & translation
Q9Y3U8	node22_ribosome & translation
E9PAV3;Q13765	node23_ribosome & translation
O00231	node23_ribosome & translation
O00461	node23_ribosome & translation
O14818	node23_ribosome & translation
O75396	node23_ribosome & translation
O75822	node23_ribosome & translation
O95571	node23_ribosome & translation
O95721	node23_ribosome & translation
P00491	node23_ribosome & translation
P07339	node23_ribosome & translation
P11117	node23_ribosome & translation
P18077	node23_ribosome & translation
P18124	node23_ribosome & translation
P25786	node23_ribosome & translation
P25787	node23_ribosome & translation
P25788	node23_ribosome & translation
P25789	node23_ribosome & translation
P27361	node23_ribosome & translation
P28066	node23_ribosome & translation
P28070	node23_ribosome & translation
P29966	node23_ribosome & translation
P35268	node23_ribosome & translation
P39019	node23_ribosome & translation
P40429	node23_ribosome & translation
P46778	node23_ribosome & translation
P49207	node23_ribosome & translation
P49720	node23_ribosome & translation
P53365	node23_ribosome & translation
P55011	node23_ribosome & translation
P57764	node23_ribosome & translation
P60900	node23_ribosome & translation
P61313	node23_ribosome & translation
P61353	node23_ribosome & translation
P62241	node23_ribosome & translation
P62263	node23_ribosome & translation
P62424	node23_ribosome & translation
P62750	node23_ribosome & translation
P62910	node23_ribosome & translation
Q02878	node23_ribosome & translation
Q13283	node23_ribosome & translation
Q14694	node23_ribosome & translation
Q15369	node23_ribosome & translation
Q6P1M0	node23_ribosome & translation
Q8NBJ4	node23_ribosome & translation
Q8TDP1	node23_ribosome & translation
Q8WUW1	node23_ribosome & translation
Q92614	node23_ribosome & translation
Q969Q0	node23_ribosome & translation
Q969X5	node23_ribosome & translation
Q9BTY7	node23_ribosome & translation
Q9BUH6	node23_ribosome & translation
Q9H5X1	node23_ribosome & translation
Q9HC35	node23_ribosome & translation
Q9NXS2	node23_ribosome & translation
Q9P0P0	node23_ribosome & translation
Q9UI10	node23_ribosome & translation
Q9Y333	node23_ribosome & translation
O00139	node24_ribosome & translation
O00170	node24_ribosome & translation
O00291	node24_ribosome & translation
O00303	node24_ribosome & translation
O43251	node24_ribosome & translation
O43617	node24_ribosome & translation
O43633	node24_ribosome & translation
P05387	node24_ribosome & translation
P11586	node24_ribosome & translation
P13693	node24_ribosome & translation
P15374	node24_ribosome & translation
P15941	node24_ribosome & translation
P18621	node24_ribosome & translation
P25398	node24_ribosome & translation
P27635	node24_ribosome & translation
P31153	node24_ribosome & translation
P33121	node24_ribosome & translation
P39687	node24_ribosome & translation
P46782	node24_ribosome & translation
P49841	node24_ribosome & translation
P52594	node24_ribosome & translation
P54709	node24_ribosome & translation
P54920	node24_ribosome & translation
P60842	node24_ribosome & translation
P62906	node24_ribosome & translation
P63173	node24_ribosome & translation
P63244	node24_ribosome & translation
P78537	node24_ribosome & translation
Q01081	node24_ribosome & translation
Q0JRZ9	node24_ribosome & translation
Q16513	node24_ribosome & translation
Q562R1	node24_ribosome & translation
Q5T447	node24_ribosome & translation
Q71UM5	node24_ribosome & translation
Q7L5N1	node24_ribosome & translation
Q7Z3B4	node24_ribosome & translation
Q86TB9	node24_ribosome & translation
Q8N1B4	node24_ribosome & translation
Q92520	node24_ribosome & translation
Q92538	node24_ribosome & translation
Q92696	node24_ribosome & translation
Q96AT9	node24_ribosome & translation
Q96C86	node24_ribosome & translation
Q99613	node24_ribosome & translation
Q9BY43	node24_ribosome & translation
Q9GZZ9	node24_ribosome & translation
Q9H1Z4	node24_ribosome & translation
Q9HA64	node24_ribosome & translation
Q9HD15	node24_ribosome & translation
Q9NYB0	node24_ribosome & translation
Q9P2K5	node24_ribosome & translation
Q9UBL3	node24_ribosome & translation
Q9UBQ5	node24_ribosome & translation
Q9UDT6	node24_ribosome & translation
Q9UJ70	node24_ribosome & translation
Q9Y262	node24_ribosome & translation
Q9Y5B9	node24_ribosome & translation
O00233	node25_mRNA processing & spliceosome
O43670	node25_mRNA processing & spliceosome
O43752	node25_mRNA processing & spliceosome
O43768	node25_mRNA processing & spliceosome
O75525	node25_mRNA processing & spliceosome
P08708	node25_mRNA processing & spliceosome
P0CG12	node25_mRNA processing & spliceosome
P16220	node25_mRNA processing & spliceosome
P22626	node25_mRNA processing & spliceosome
P23246	node25_mRNA processing & spliceosome
P23588	node25_mRNA processing & spliceosome
P31943	node25_mRNA processing & spliceosome
P49903	node25_mRNA processing & spliceosome
P51532	node25_mRNA processing & spliceosome
P52272	node25_mRNA processing & spliceosome
P61978	node25_mRNA processing & spliceosome
P82979	node25_mRNA processing & spliceosome
Q07666	node25_mRNA processing & spliceosome
Q13363	node25_mRNA processing & spliceosome
Q13442	node25_mRNA processing & spliceosome
Q14157	node25_mRNA processing & spliceosome
Q14966	node25_mRNA processing & spliceosome
Q15020	node25_mRNA processing & spliceosome
Q15233	node25_mRNA processing & spliceosome
Q15532	node25_mRNA processing & spliceosome
Q15843	node25_mRNA processing & spliceosome
Q5VZK9	node25_mRNA processing & spliceosome
Q6PJG2	node25_mRNA processing & spliceosome
Q6UN15	node25_mRNA processing & spliceosome
Q7LBR1	node25_mRNA processing & spliceosome
Q8IZQ5	node25_mRNA processing & spliceosome
Q8WU90	node25_mRNA processing & spliceosome
Q8WW12	node25_mRNA processing & spliceosome
Q8WXF1	node25_mRNA processing & spliceosome
Q92945	node25_mRNA processing & spliceosome
Q96CT7	node25_mRNA processing & spliceosome
Q96KM6	node25_mRNA processing & spliceosome
Q9BXK5	node25_mRNA processing & spliceosome
Q9BY77	node25_mRNA processing & spliceosome
Q9H444	node25_mRNA processing & spliceosome
Q9H4A3	node25_mRNA processing & spliceosome
Q9H910	node25_mRNA processing & spliceosome
Q9NWB6	node25_mRNA processing & spliceosome
Q9NZ43	node25_mRNA processing & spliceosome
Q9Y3X0	node25_mRNA processing & spliceosome
O14558	node26_extracellular matix & cytoskeleton
O14974	node26_extracellular matix & cytoskeleton
O15061	node26_extracellular matix & cytoskeleton
O15230	node26_extracellular matix & cytoskeleton
O60237	node26_extracellular matix & cytoskeleton
O75112	node26_extracellular matix & cytoskeleton
O75368	node26_extracellular matix & cytoskeleton
O75410	node26_extracellular matix & cytoskeleton
O94811	node26_extracellular matix & cytoskeleton
O94875	node26_extracellular matix & cytoskeleton
P02462	node26_extracellular matix & cytoskeleton
P05023	node26_extracellular matix & cytoskeleton
P05026	node26_extracellular matix & cytoskeleton
P06732	node26_extracellular matix & cytoskeleton
P07942	node26_extracellular matix & cytoskeleton
P08237	node26_extracellular matix & cytoskeleton
P08572	node26_extracellular matix & cytoskeleton
P09038	node26_extracellular matix & cytoskeleton
P0CAP1	node26_extracellular matix & cytoskeleton
P11047	node26_extracellular matix & cytoskeleton
P11532	node26_extracellular matix & cytoskeleton
P12277	node26_extracellular matix & cytoskeleton
P13591	node26_extracellular matix & cytoskeleton
P14543	node26_extracellular matix & cytoskeleton
P17661	node26_extracellular matix & cytoskeleton
P24043	node26_extracellular matix & cytoskeleton
P29536	node26_extracellular matix & cytoskeleton
P35749	node26_extracellular matix & cytoskeleton
P39059	node26_extracellular matix & cytoskeleton
P39060	node26_extracellular matix & cytoskeleton
P43121	node26_extracellular matix & cytoskeleton
P46976	node26_extracellular matix & cytoskeleton
P48539	node26_extracellular matix & cytoskeleton
P48681	node26_extracellular matix & cytoskeleton
P50402	node26_extracellular matix & cytoskeleton
P50895	node26_extracellular matix & cytoskeleton
P51608	node26_extracellular matix & cytoskeleton
P51911	node26_extracellular matix & cytoskeleton
P52943	node26_extracellular matix & cytoskeleton
P53992	node26_extracellular matix & cytoskeleton
P55268	node26_extracellular matix & cytoskeleton
P56199	node26_extracellular matix & cytoskeleton
P84157	node26_extracellular matix & cytoskeleton
P98160	node26_extracellular matix & cytoskeleton
Q13683	node26_extracellular matix & cytoskeleton
Q14112	node26_extracellular matix & cytoskeleton
Q14315	node26_extracellular matix & cytoskeleton
Q14515	node26_extracellular matix & cytoskeleton
Q14894	node26_extracellular matix & cytoskeleton
Q14BN4	node26_extracellular matix & cytoskeleton
Q16363	node26_extracellular matix & cytoskeleton
Q16853	node26_extracellular matix & cytoskeleton
Q53T59	node26_extracellular matix & cytoskeleton
Q6PCB0	node26_extracellular matix & cytoskeleton
Q6UVK1	node26_extracellular matix & cytoskeleton
Q6UXB8	node26_extracellular matix & cytoskeleton
Q7Z3B1	node26_extracellular matix & cytoskeleton
Q86UX2	node26_extracellular matix & cytoskeleton
Q8IVN3	node26_extracellular matix & cytoskeleton
Q8N3V7	node26_extracellular matix & cytoskeleton
Q8WWM9	node26_extracellular matix & cytoskeleton
Q93062	node26_extracellular matix & cytoskeleton
Q96AQ6	node26_extracellular matix & cytoskeleton
Q96IZ0	node26_extracellular matix & cytoskeleton
Q9BQS8	node26_extracellular matix & cytoskeleton
Q9BR39	node26_extracellular matix & cytoskeleton
Q9BZL4	node26_extracellular matix & cytoskeleton
Q9H2D6	node26_extracellular matix & cytoskeleton
Q9H330	node26_extracellular matix & cytoskeleton
Q9UMS6	node26_extracellular matix & cytoskeleton
Q9UQB8	node26_extracellular matix & cytoskeleton
Q9Y4J8	node26_extracellular matix & cytoskeleton
O00423	node27_extracellular matrix, collagen
O15240	node27_extracellular matrix, collagen
O43301	node27_extracellular matrix, collagen
O60240	node27_extracellular matrix, collagen
O60331	node27_extracellular matrix, collagen
P02452	node27_extracellular matrix, collagen
P02458	node27_extracellular matrix, collagen
P02461	node27_extracellular matrix, collagen
P02545	node27_extracellular matrix, collagen
P02743	node27_extracellular matrix, collagen
P02760	node27_extracellular matrix, collagen
P04275	node27_extracellular matrix, collagen
P05413	node27_extracellular matrix, collagen
P05997	node27_extracellular matrix, collagen
P07585	node27_extracellular matrix, collagen
P08123	node27_extracellular matrix, collagen
P09497	node27_extracellular matrix, collagen
P12109	node27_extracellular matrix, collagen
P12110	node27_extracellular matrix, collagen
P12111	node27_extracellular matrix, collagen
P13987	node27_extracellular matrix, collagen
P15289	node27_extracellular matrix, collagen
P15502	node27_extracellular matrix, collagen
P20231;Q15661	node27_extracellular matrix, collagen
P20774	node27_extracellular matrix, collagen
P20908	node27_extracellular matrix, collagen
P21810	node27_extracellular matrix, collagen
P22105	node27_extracellular matrix, collagen
P22352	node27_extracellular matrix, collagen
P24593	node27_extracellular matrix, collagen
P25940	node27_extracellular matrix, collagen
P25963	node27_extracellular matrix, collagen
P27658	node27_extracellular matrix, collagen
P27816	node27_extracellular matrix, collagen
P29558	node27_extracellular matrix, collagen
P35052	node27_extracellular matrix, collagen
P35555	node27_extracellular matrix, collagen
P36269	node27_extracellular matrix, collagen
P41219	node27_extracellular matrix, collagen
P41222	node27_extracellular matrix, collagen
P46937	node27_extracellular matrix, collagen
P46952	node27_extracellular matrix, collagen
P50238	node27_extracellular matrix, collagen
P51688	node27_extracellular matrix, collagen
P51884	node27_extracellular matrix, collagen
P51888	node27_extracellular matrix, collagen
P55083	node27_extracellular matrix, collagen
P63000	node27_extracellular matrix, collagen
P78539	node27_extracellular matrix, collagen
Q00577	node27_extracellular matrix, collagen
Q05707	node27_extracellular matrix, collagen
Q07092	node27_extracellular matrix, collagen
Q07157	node27_extracellular matrix, collagen
Q07507	node27_extracellular matrix, collagen
Q08431	node27_extracellular matrix, collagen
Q09666	node27_extracellular matrix, collagen
Q12805	node27_extracellular matrix, collagen
Q14767	node27_extracellular matrix, collagen
Q15149	node27_extracellular matrix, collagen
Q15262	node27_extracellular matrix, collagen
Q15654	node27_extracellular matrix, collagen
Q16585	node27_extracellular matrix, collagen
Q4V9L6	node27_extracellular matrix, collagen
Q6EMK4	node27_extracellular matrix, collagen
Q6UWY5	node27_extracellular matrix, collagen
Q7Z5L7	node27_extracellular matrix, collagen
Q7Z7G0	node27_extracellular matrix, collagen
Q92576	node27_extracellular matrix, collagen
Q96P44	node27_extracellular matrix, collagen
Q96PE2	node27_extracellular matrix, collagen
Q99961	node27_extracellular matrix, collagen
Q9BSJ8	node27_extracellular matrix, collagen
Q9H008	node27_extracellular matrix, collagen
Q9H5N1	node27_extracellular matrix, collagen
Q9HCU0	node27_extracellular matrix, collagen
Q9NRN5	node27_extracellular matrix, collagen
Q9NWV4	node27_extracellular matrix, collagen
Q9P2B2	node27_extracellular matrix, collagen
Q9UBX5	node27_extracellular matrix, collagen
Q9UPU7	node27_extracellular matrix, collagen
Q9Y5X1	node27_extracellular matrix, collagen
Q9Y646	node27_extracellular matrix, collagen
Q9Y6C2	node27_extracellular matrix, collagen
A6NDG6	node28_rRNA Processing, nucleic acid catabolic process
O00165	node28_rRNA Processing, nucleic acid catabolic process
O00629	node28_rRNA Processing, nucleic acid catabolic process
O43292	node28_rRNA Processing, nucleic acid catabolic process
O60684	node28_rRNA Processing, nucleic acid catabolic process
O75694	node28_rRNA Processing, nucleic acid catabolic process
O75940	node28_rRNA Processing, nucleic acid catabolic process
O76021	node28_rRNA Processing, nucleic acid catabolic process
O76041	node28_rRNA Processing, nucleic acid catabolic process
O95373	node28_rRNA Processing, nucleic acid catabolic process
O95602	node28_rRNA Processing, nucleic acid catabolic process
P08238	node28_rRNA Processing, nucleic acid catabolic process
P12268	node28_rRNA Processing, nucleic acid catabolic process
P28799	node28_rRNA Processing, nucleic acid catabolic process
P30533	node28_rRNA Processing, nucleic acid catabolic process
P52294	node28_rRNA Processing, nucleic acid catabolic process
P55010	node28_rRNA Processing, nucleic acid catabolic process
P55290	node28_rRNA Processing, nucleic acid catabolic process
P62330	node28_rRNA Processing, nucleic acid catabolic process
Q01085	node28_rRNA Processing, nucleic acid catabolic process
Q10570	node28_rRNA Processing, nucleic acid catabolic process
Q13423	node28_rRNA Processing, nucleic acid catabolic process
Q13439	node28_rRNA Processing, nucleic acid catabolic process
Q13601	node28_rRNA Processing, nucleic acid catabolic process
Q13616	node28_rRNA Processing, nucleic acid catabolic process
Q14690	node28_rRNA Processing, nucleic acid catabolic process
Q15165	node28_rRNA Processing, nucleic acid catabolic process
Q53FA7	node28_rRNA Processing, nucleic acid catabolic process
Q5VYK3	node28_rRNA Processing, nucleic acid catabolic process
Q6PJG6	node28_rRNA Processing, nucleic acid catabolic process
Q6UUV9	node28_rRNA Processing, nucleic acid catabolic process
Q7KZI7	node28_rRNA Processing, nucleic acid catabolic process
Q7RTV0	node28_rRNA Processing, nucleic acid catabolic process
Q7Z2K6	node28_rRNA Processing, nucleic acid catabolic process
Q86TU7	node28_rRNA Processing, nucleic acid catabolic process
Q8N357	node28_rRNA Processing, nucleic acid catabolic process
Q8TC07	node28_rRNA Processing, nucleic acid catabolic process
Q8TDN6	node28_rRNA Processing, nucleic acid catabolic process
Q92541	node28_rRNA Processing, nucleic acid catabolic process
Q92600	node28_rRNA Processing, nucleic acid catabolic process
Q96A33	node28_rRNA Processing, nucleic acid catabolic process
Q96G21	node28_rRNA Processing, nucleic acid catabolic process
Q96GQ7	node28_rRNA Processing, nucleic acid catabolic process
Q96K76	node28_rRNA Processing, nucleic acid catabolic process
Q96S52	node28_rRNA Processing, nucleic acid catabolic process
Q99848	node28_rRNA Processing, nucleic acid catabolic process
Q9BQ67	node28_rRNA Processing, nucleic acid catabolic process
Q9BSR8	node28_rRNA Processing, nucleic acid catabolic process
Q9BVJ6	node28_rRNA Processing, nucleic acid catabolic process
Q9BWU0	node28_rRNA Processing, nucleic acid catabolic process
Q9BXK1	node28_rRNA Processing, nucleic acid catabolic process
Q9BXR0	node28_rRNA Processing, nucleic acid catabolic process
Q9BZQ6	node28_rRNA Processing, nucleic acid catabolic process
Q9H0A0	node28_rRNA Processing, nucleic acid catabolic process
Q9H6T3	node28_rRNA Processing, nucleic acid catabolic process
Q9NPF5	node28_rRNA Processing, nucleic acid catabolic process
Q9NWS0	node28_rRNA Processing, nucleic acid catabolic process
Q9NX14	node28_rRNA Processing, nucleic acid catabolic process
Q9UG63	node28_rRNA Processing, nucleic acid catabolic process
Q9ULW3	node28_rRNA Processing, nucleic acid catabolic process
Q9UM00	node28_rRNA Processing, nucleic acid catabolic process
Q9Y5J1	node28_rRNA Processing, nucleic acid catabolic process
O00115	node29_ribosome & translation
O14545	node29_ribosome & translation
O14602;P47813	node29_ribosome & translation
O14737	node29_ribosome & translation
O15212	node29_ribosome & translation
O43760	node29_ribosome & translation
O60869	node29_ribosome & translation
O75347	node29_ribosome & translation
P14854	node29_ribosome & translation
P26373	node29_ribosome & translation
P40818	node29_ribosome & translation
P46776	node29_ribosome & translation
P46783	node29_ribosome & translation
P47224	node29_ribosome & translation
P47914	node29_ribosome & translation
P49757	node29_ribosome & translation
P55036	node29_ribosome & translation
P55899	node29_ribosome & translation
P60866	node29_ribosome & translation
P61254	node29_ribosome & translation
P62266	node29_ribosome & translation
P62310	node29_ribosome & translation
P62857	node29_ribosome & translation
P62861	node29_ribosome & translation
P62899	node29_ribosome & translation
P62917	node29_ribosome & translation
P63220	node29_ribosome & translation
P67809	node29_ribosome & translation
P83731	node29_ribosome & translation
P84103	node29_ribosome & translation
Q02818	node29_ribosome & translation
Q12888	node29_ribosome & translation
Q14152	node29_ribosome & translation
Q15056	node29_ribosome & translation
Q15811	node29_ribosome & translation
Q6QNY0	node29_ribosome & translation
Q6QNY1	node29_ribosome & translation
Q6ZMI0	node29_ribosome & translation
Q709C8	node29_ribosome & translation
Q92609	node29_ribosome & translation
Q96S44	node29_ribosome & translation
Q99700	node29_ribosome & translation
Q9H0E2	node29_ribosome & translation
Q9H6Z4	node29_ribosome & translation
Q9NP97	node29_ribosome & translation
Q9NX40	node29_ribosome & translation
Q9P270	node29_ribosome & translation
Q9UHD9	node29_ribosome & translation
Q9UK76	node29_ribosome & translation
A6NHR9	node30_mRNA processing & spliceosome
O00422	node30_mRNA processing & spliceosome
O14497	node30_mRNA processing & spliceosome
O15269	node30_mRNA processing & spliceosome
O43809	node30_mRNA processing & spliceosome
O60264	node30_mRNA processing & spliceosome
O60306	node30_mRNA processing & spliceosome
O75643	node30_mRNA processing & spliceosome
O95573	node30_mRNA processing & spliceosome
O96019	node30_mRNA processing & spliceosome
P06730	node30_mRNA processing & spliceosome
P07910	node30_mRNA processing & spliceosome
P09874	node30_mRNA processing & spliceosome
P13984	node30_mRNA processing & spliceosome
P14866	node30_mRNA processing & spliceosome
P19338	node30_mRNA processing & spliceosome
P25208	node30_mRNA processing & spliceosome
P26368	node30_mRNA processing & spliceosome
P26599	node30_mRNA processing & spliceosome
P35244	node30_mRNA processing & spliceosome
P38919	node30_mRNA processing & spliceosome
P40855	node30_mRNA processing & spliceosome
[truncated: 1,423 more rows]
