# Supplementary material for: Identification of a Muscle-Invasive Bladder Carcinoma Molecular Subtype of Poor Responders to Neoadjuvant Chemotherapy and High Expression of Targetable Biomarkers
Source: Int J Mol Sci. 2026 Jan 2;27(1):476. doi: 10.3390/ijms27010476 (PMC12787041; doi:10.3390/ijms27010476)
Supplement: Supplementary file 1 [file ijms-27-00476-s001.zip › Sup Table 2.xls]

## Sheet: Hoja1
Protein id	Gene	Protein names
O14558	HSPB6	Heat shock protein beta-6
O14976	GAK	Cyclin-G-associated kinase
O15061	SYNM	Synemin
O43278	SPINT1	Kunitz-type protease inhibitor 1
O43823	AKAP8	A-kinase anchor protein 8
O60237	PPP1R12B	Protein phosphatase 1 regulatory subunit 12B
O60684	KPNA6	Importin subunit alpha-7
O75153	CLUH	Clustered mitochondria protein homolog
O75223	GGCT	Gamma-glutamylcyclotransferase
O94992	HEXIM1	Protein HEXIM1
O95994	AGR2	Anterior gradient protein 2 homolog
P02743	APCS	Serum amyloid P-component
P04626	ERBB2	Receptor tyrosine-protein kinase erbB-2
P06746	POLB	DNA polymerase beta
P08294	SOD3	Extracellular superoxide dismutase
P0CAP1	MYZAP	Myocardial zonula adherens protein
P12532	CKMT1A	Creatine kinase U-type, mitochondrial
P13591	NCAM1	Neural cell adhesion molecule 1
P14923	JUP	Junction plakoglobin
P15927	RPA2	Replication protein A 32 kDa subunit
P15941	MUC1	Mucin-1
P17661	DES	Desmin
P19224	UGT1A6	UDP-glucuronosyltransferase 1A6
P20774	OGN	Mimecan
P23219	PTGS1	Prostaglandin G/H synthase 1
P27448	MARK3	MAP/microtubule affinity-regulating kinase 3
P28340	POLD1	DNA polymerase delta catalytic subunit
P28799	GRN	Progranulin
P29034	S100A2	Protein S100-A2
P29536	LMOD1	Leiomodin-1
P33991	MCM4	DNA replication licensing factor MCM4
P33992	MCM5	DNA replication licensing factor MCM5
P35749	MYH11	Myosin-11
P36969	GPX4	Phospholipid hydroperoxide glutathione peroxidase GPX4
P41227	NAA10	N-alpha-acetyltransferase 10
P48539	PCP4	Calmodulin regulator protein PCP4
P49327	FASN	Fatty acid synthase
P51911	CNN1	Calponin-1
P53814	SMTN	Smoothelin
P55957	BID	BH3-interacting domain death agonist
P56192	MARS1	Methionine--tRNA ligase, cytoplasmic
P57764	GSDMD	Gasdermin-D
Q09161	NCBP1	Nuclear cap-binding protein subunit 1
Q10570	CPSF1	Cleavage and polyadenylation specificity factor subunit 1
Q12860	CNTN1	Contactin-1
Q13595	TRA2A	Transformer-2 protein homolog alpha
Q13642	FHL1	Four and a half LIM domains protein 1
Q13683	ITGA7	Integrin alpha-7
Q14126	DSG2	Desmoglein-2
Q14315	FLNC	Filamin-C
Q14566	MCM6	DNA replication licensing factor MCM6
Q14BN4	SLMAP	Sarcolemmal membrane-associated protein
Q15124	PGM5	Phosphoglucomutase-like protein 5
Q15428	SF3A2	Splicing factor 3A subunit 2
Q6FI81	CIAPIN1	Anamorsin
Q6GMV3	PTRHD1	Putative peptidyl-tRNA hydrolase PTRHD1
Q6NXG1	ESRP1	Epithelial splicing regulatory protein 1
Q6ZRV2	FAM83H	Protein FAM83H
Q7Z3B1	NEGR1	Neuronal growth regulator 1
Q7Z4W1	DCXR	L-xylulose reductase
Q86UX2	ITIH5	Inter-alpha-trypsin inhibitor heavy chain H5
Q86X29	LSR	Lipolysis-stimulated lipoprotein receptor
Q8IVD9	NUDCD3	NudC domain-containing protein 3
Q8IWX8	CHERP	Calcium homeostasis endoplasmic reticulum protein
Q8NBK3	SUMF1	Formylglycine-generating enzyme
Q8TEX9	IPO4	Importin-4
Q969L2	MAL2	Protein MAL2
Q96A33	CCDC47	PAT complex subunit CCDC47
Q96JP5	ZFP91	E3 ubiquitin-protein ligase ZFP91
Q96NY8	NECTIN4	Nectin-4
Q96P44	COL21A1	Collagen alpha-1
Q99567	NUP88	Nuclear pore complex protein Nup88
Q9BR39	JPH2	Junctophilin-2
Q9BX66	SORBS1	Sorbin and SH3 domain-containing protein 1
Q9H6S3	EPS8L2	Epidermal growth factor receptor kinase substrate 8-like protein 2
Q9HC07	TMEM165	Putative divalent cation/proton antiporter TMEM165
Q9NVP1	DDX18	ATP-dependent RNA helicase DDX18
Q9NVS2	MRPS18A	Large ribosomal subunit protein mL66
Q9UBY9	HSPB7	Heat shock protein beta-7
Q9UID3	VPS51	Vacuolar protein sorting-associated protein 51 homolog
Q9UKD2	MRTO4	mRNA turnover protein 4 homolog
Q9UM00	TMCO1	Calcium load-activated calcium channel
Q9UMS6	SYNPO2	Synaptopodin-2
Q9Y446	PKP3	Plakophilin-3
Q9Y5A9	YTHDF2	YTH domain-containing family protein 2
