# Supplementary material for: Identification of a Muscle-Invasive Bladder Carcinoma Molecular Subtype of Poor Responders to Neoadjuvant Chemotherapy and High Expression of Targetable Biomarkers
Source: Int J Mol Sci. 2026 Jan 2;27(1):476. doi: 10.3390/ijms27010476 (PMC12787041; doi:10.3390/ijms27010476)
Supplement: Supplementary file 1 [file ijms-27-00476-s001.zip › Sup Table 3.xls]

## Sheet: Hoja1
Protein id	Gene	Protein names
A0A0C4DH31	IGHV1-18	Immunoglobulin heavy variable 1-18
A0A0C4DH41	IGHV4-61	Immunoglobulin heavy variable 4-61
O00160	MYO1F	Unconventional myosin-If
O00625	PIR	Pirin
O75363	BCAS1	Breast carcinoma-amplified sequence 1
O76070	SNCG	Gamma-synuclein
O95466	FMNL1	Formin-like protein 1
P00736	C1R	Complement C1r subcomponent
P01593	IGKV1D-33	Immunoglobulin kappa variable 1D-33
P01602	IGKV1-5	Immunoglobulin kappa variable 1-5
P01768	IGHV3-30	Immunoglobulin heavy variable 3-30
P02533	KRT14	Keratin, type I cytoskeletal 14
P02538	KRT6A	Keratin, type II cytoskeletal 6A
P02746	C1QB	Complement C1q subcomponent subunit B
P02788	LTF	Lactotransferrin
P05107	ITGB2	Integrin beta-2
P05109	S100A8	Protein S100-A8
P05164	MPO	Myeloperoxidase
P05362	ICAM1	Intercellular adhesion molecule 1
P06702	S100A9	Protein S100-A9
P07225	PROS1	Vitamin K-dependent protein S
P08246	ELANE	Neutrophil elastase
P08311	CTSG	Cathepsin G
P08575	PTPRC	Receptor-type tyrosine-protein phosphatase C
P08729	KRT7	Keratin, type II cytoskeletal 7
P10153	RNASE2	Non-secretory ribonuclease
P11215	ITGAM	Integrin alpha-M
P11678	EPX	Eosinophil peroxidase
P12318	FCGR2A	Low affinity immunoglobulin gamma Fc region receptor II-a
P12724	RNASE3	Eosinophil cationic protein
P13164	IFITM1	Interferon-induced transmembrane protein 1
P13498	CYBA	Cytochrome b-245 light chain
P13647	KRT5	Keratin, type II cytoskeletal 5
P14780	MMP9	Matrix metalloproteinase-9
P15153	RAC2	Ras-related C3 botulinum toxin substrate 2
P15428	HPGD	15-hydroxyprostaglandin dehydrogenase
P15559	NQO1	NAD
P18283	GPX2	Glutathione peroxidase 2
P20160	AZU1	Azurocidin
P20292	ALOX5AP	Arachidonate 5-lipoxygenase-activating protein
P21589	NT5E	5'-nucleotidase
P24158	PRTN3	Myeloblastin
P24821	TNC	Tenascin
P25815	S100P	Protein S100-P
P26022	PTX3	Pentraxin-related protein PTX3
P28300	LOX	Protein-lysine 6-oxidase
P30273	FCER1G	High affinity immunoglobulin epsilon receptor subunit gamma
P30740	SERPINB1	Leukocyte elastase inhibitor
P32942	ICAM3	Intercellular adhesion molecule 3
P35442	THBS2	Thrombospondin-2
P35900	KRT20	Keratin, type I cytoskeletal 20
P40261	NNMT	Nicotinamide N-methyltransferase
P41218	MNDA	Myeloid cell nuclear differentiation antigen
P49458	SRP9	Signal recognition particle 9 kDa protein
P49913	CAMP	Cathelicidin antimicrobial peptide
P51687	SUOX	Sulfite oxidase, mitochondrial
P52895	AKR1C2	Aldo-keto reductase family 1 member C2
P61626	LYZ	Lysozyme C
P78324	SIRPA	Tyrosine-protein phosphatase non-receptor type substrate 1
P80188	LCN2	Neutrophil gelatinase-associated lipocalin
P80748	IGLV3-21	Immunoglobulin lambda variable 3-21
Q05315	CLC	Galectin-10
Q13268	DHRS2	Dehydrogenase/reductase SDR family member 2, mitochondrial
Q13451	FKBP5	Peptidyl-prolyl cis-trans isomerase FKBP5
Q13753	LAMC2	Laminin subunit gamma-2
Q13938	CAPS	Calcyphosin
Q14242	SELPLG	P-selectin glycoprotein ligand 1
Q16647	PTGIS	Prostacyclin synthase
Q16787	LAMA3	Laminin subunit alpha-3
Q6GTX8	LAIR1	Leukocyte-associated immunoglobulin-like receptor 1
Q86VB7	CD163	Scavenger receptor cysteine-rich type 1 protein M130
Q8N335	GPD1L	Glycerol-3-phosphate dehydrogenase 1-like protein
Q8WUY1	THEM6	Protein THEM6
Q96CG8	CTHRC1	Collagen triple helix repeat-containing protein 1
Q96D96	HVCN1	Voltage-gated hydrogen channel 1
Q9BPW8	NIPSNAP1	Protein NipSnap homolog 1
Q9NNX6	CD209	CD209 antigen
Q9P2M7	CGN	Cingulin
Q9UBW5	BIN2	Bridging integrator 2
Q9UQN3	CHMP2B	Charged multivesicular body protein 2b
